# Supplementary material for: The impact of community- versus clinic-based adherence clubs on loss from care and viral suppression for antiretroviral therapy patients: Findings from a pragmatic randomized controlled trial in South Africa
Source: PLoS Med. 2019 May 21;16(5):e1002808. doi: 10.1371/journal.pmed.1002808 (PMC6528966; doi:10.1371/journal.pmed.1002808)
Supplement: S1 Data — (CSV) [file pmed.1002808.s001.csv]

id	artregimen	hptnregimen	age	dob	gender	employment	baselinecd4count	discon_reason	ret_dueto	return_why	comorbid	viral_reb	club	hptn	first	last	ret_60	ret_90	clubtype	cd4	unemp	agecat	cd4cat	exit	fail	time	fail_reas	clubnum	area	time_art	nat
1	FDC	None	37	02/02/1977	Male	Part time	403						W02	No	28jul2014	14mar2016			Clinic	403	0	30-44 years	CD4 350-499	20527	0	20.833334	9	2	Diepsloot	3.0033021	South Africa
2	FDC	None	53	15/10/1963	Female	Unemployed	739						W06	No	24nov2015	26jul2016			Clinic	739	1	45 years+	CD4>=500	20661	0	9.166667	9	6	Diepsloot	2.1659191	South Africa
3	FDC	None	41	01/10/1972	Male	Full time	172	Returned to reg care	Viral rebound	NA	NA	Any VL>400	C03	No	15jul2014	05may2015	1	1	Community	172	0	30-44 years	CD4<350	20166	1	8.2333336	Viral rebound	23	Cosmo City	1.9158747	South Africa
4	FDC	None	48	01/09/1966	Female	Full time	970						C02	No	30sep2015	27jul2016			Community	970	0	45 years+	CD4>=500	20662	0	11.033334	9	22	Diepsloot	1.7727927	South Africa
5	FDC	HCTZ	54	14/01/1960	Female	Full time	707						W10	Yes	25mar2015	07dec2016			Clinic	707	0	45 years+	CD4>=500	20795	0	21.766666	9	10	Cosmo City	1.6150723	South Africa
6	AZT, 3TC, NVP	HCTZ	48	03/03/1966	Male	Unemployed	437						W03	Yes	01sep2014	07mar2016	0	0	Clinic	437	1	45 years+	CD4 350-499	20464	1	16.566668	9	3	Cosmo City	1.4768575	South Africa
7	FDC	None	40	19/12/1974	Female	Full time							W01	No	04jun2015	02mar2016			Clinic	416	0	30-44 years	CD4 350-499	20515	0	10.066667	9	1	Diepsloot	2.8850086	South Africa
8	Kaletra, 3TC, TFV	None	52	21/05/1963	Female	Part time	444						C01	No	29jul2015	01mar2016			Community	444	0	45 years+	CD4 350-499	20514	0	8.1999998	9	21	Diepsloot	1.8140571	South Africa
9	FDC	None	35	09/09/1979	Female	Full time	530						W11	No	08may2015	10mar2017			Clinic	530	0	30-44 years	CD4>=500	20888	0	23.4	9	11	Fourways	1.2021818	South Africa
10	FDC	None	50	30/03/1964	Male	Full time	318						C06	No	15oct2014	27jul2016			Community	318	0	45 years+	CD4<350	20662	0	22.700001	9	26	Diepsloot	1.2484992	South Africa
11	FDC	None	55	22/02/1960	Female	Full time							W05	No	03sep2015	07jul2016			Clinic	753	0	45 years+	CD4>=500	20642	0	11.266666	9	5	Diepsloot	2.6132674	South Africa
12	FDC	None	53	08/07/1961	Female	Unemployed	270	Returned to reg care	Viral rebound	NA	NA	Any VL>400	C03	No	25nov2014	05may2015	1	1	Community	270	1	45 years+	CD4<350	20166	1	3.8	Viral rebound	23	Cosmo City	1.6004266	South Africa
13	FDC	None	56	01/12/1956	Female	Unemployed	556						W07	No	10nov2014	29aug2016			Clinic	556	1	45 years+	CD4>=500	20695	0	22.933332	9	7	Cosmo City	1.9679289	South Africa
14	FDC	None	34	14/07/1979	Male	Full time	293	Returned to reg care	Missing pickup altogether	NA	NA	NA	C07	No	20jan2015	12may2015	1	1	Community	293	0	30-44 years	CD4<350	20052	1	10.133333	Missing pickup altogether	27	Cosmo City	1.3597854	Non-SA
15	FDC	None	42	27/04/1973	Female	Full time		Returned to reg care	Missing pickup altogether	NA	NA	NA	C11	No	08may2015	15jan2016	0	0	Community	657	0	30-44 years	CD4>=500	20391	1	5.8333335	Missing pickup altogether	31	Fourways	2.3523402	South Africa
16	Aluvia, AZT, 3TC	None	52	03/05/1962	Female	Unemployed	1066	Returned to reg care	Missing pickup altogether	NA	NA	NA	W01	No	10jul2014	10jul2014	1	1	Clinic	1066	1	45 years+	CD4>=500	19987	1	2.4333334	Missing pickup altogether	1	Diepsloot	1.3260638	South Africa
17	FDC	None	45	04/04/1969	Female	Full time							C11	No	08may2015	10mar2017			Community	629	0	45 years+	CD4>=500	20888	0	23.4	9	31	Fourways	2.2254157	Non-SA
18	FDC	None	39	23/09/1974	Male	Full time	512						W01	No	10jul2014	02mar2016	0	0	Clinic	512	0	30-44 years	CD4>=500	20411	1	16.566668	9	1	Diepsloot	1.8308947	South Africa
19	FDC	None	40	03/09/1973	Female	Full time	695						C02	No	10jun2014	15mar2016	0	0	Community	695	0	30-44 years	CD4>=500	20486	1	20.066668	9	22	Diepsloot	2.0336232	South Africa
20	FDC	None	43	06/04/1971	Female	Unemployed	1020						W09	No	13jan2015	25oct2016			Clinic	1020	1	30-44 years	CD4>=500	20752	0	22.700001	9	9	Diepsloot	2.524117	South Africa
21	TFV, 3TC, NVP	None	35	19/06/1978	Female	Full time	539	Returned to reg care	Missing pickup altogether	NA	NA	NA	C01	No	09jul2014	16sep2015	1	1	Community	539	0	30-44 years	CD4>=500	20359	1	14.866667	Missing pickup altogether	21	Diepsloot	2.6297772	South Africa
22	FDC	None	41	04/04/1972	Male	Full time	322						W01	No	15may2014	02mar2016			Clinic	322	0	30-44 years	CD4<350	20515	0	22.9	9	1	Diepsloot	2.8009799	South Africa
23	FDC	None	35	20/05/1980	Female	Full time		Returned to reg care	Missing pickup altogether	NA	NA	NA	W12	No	06aug2015	29sep2016	0	1	Clinic	1475	0	30-44 years	CD4>=500	20580	1	9.1333332	Missing pickup altogether	12	Diepsloot	1.8204261	Non-SA
24	AZT, 3TC, EFV	None	44	02/06/1969	Female	Full time	424						W09	No	10mar2015	23aug2016			Clinic	424	0	30-44 years	CD4 350-499	20689	0	18.733334	9	9	Diepsloot	1.5433968	South Africa
25	FDC	None	43	24/12/1971	Female	Full time	368						W05	No	11sep2014	07jul2016			Clinic	368	0	30-44 years	CD4 350-499	20642	0	23.166666	9	5	Diepsloot	2.4627357	South Africa
26	FDC	None	37	09/05/1976	Female	Full time	656						C08	No	09oct2014	04feb2016			Community	656	0	30-44 years	CD4>=500	20488	0	17.1	9	28	Diepsloot	1.4475017	South Africa
27	FDC	None	40	18/12/1974	Male	Part time	333	Returned to reg care	Voluntary return	Prefer to attend normal clinic , 3 months support	NA	NA	W09	Yes	12may2015	07sep2015	0	1	Clinic	333	0	30-44 years	CD4<350	20144	1	9.4666672	Volutary	9	Diepsloot	2.1833441	South Africa
28	FDC	None	37	12/11/1977	Female	Full time	593	Returned to reg care	Pregnancy	NA	NA	NA	W01	No	15may2014	02mar2016	0	1	Clinic	593	0	30-44 years	CD4>=500	20495	1	21.233334	Pregnancy	1	Diepsloot	1.8994408	South Africa
29	FDC	None	62	05/09/1951	Female	Part time	543						W02	No	09jun2014	14mar2016			Clinic	543	0	45 years+	CD4>=500	20527	0	22.466667	9	2	Diepsloot	2.3664443	South Africa
30	FDC	None	67	07/07/1944	Male	Unemployed	209						C03	No	02sep2014	08mar2016	0	0	Community	209	1	45 years+	CD4<350	20465	1	16.566668	9	23	Cosmo City	1.9664662	South Africa
31	FDC	None	38	06/03/1977	Female	Full time	363						C09	No	11mar2015	26oct2016			Community	363	0	30-44 years	CD4 350-499	20753	0	20.833334	9	29	Diepsloot	2.1641672	Non-SA
32	FDC	None	37	25/07/1977	Female	Full time	627	Returned to reg care	2 buddy pickups	NA	NA	NA	C10	No	12feb2015	10mar2016	1	1	Community	627	0	30-44 years	CD4>=500	20467	1	11.2	Other rule violation	30	Cosmo City	2.1052556	South Africa
33	Aluvia, AZT, 3TC	None	39	16/12/1974	Male	Unemployed	197	Returned to reg care	Missing pickup altogether	NA	NA	NA	W10		31mar2015		1	1	Clinic	197	1	30-44 years	CD4<350	20555	1	12.566667	Missing pickup altogether	10	Cosmo City	1.2072664	Non-SA
34	FDC	None	46	03/03/1968	Male	Full time	789	Returned to reg care	Missing pickup altogether	NA	NA	NA	W09	No	10mar2015	28jun2016	0	0	Clinic	789	0	45 years+	CD4>=500	20592	1	14.5	Missing pickup altogether	9	Diepsloot	2.1016703	South Africa
35	FDC	None	40	21/03/1974	Female	Full time	1059	Returned to reg care	Viral rebound	NA	NA	Any VL>400	C01	No	09jul2014	08apr2015	1	1	Community	1059	0	30-44 years	CD4>=500	20139	1	7.5333333	Viral rebound	21	Diepsloot	2.0185578	Non-SA
36	FDC	None	55	13/08/1959	Male	Full time	447						C06	No	15oct2014	27jul2016			Community	447	0	45 years+	CD4 350-499	20662	0	22.700001	9	26	Diepsloot	2.0830321	South Africa
37	FDC	None	48	26/03/1966	Male	Part time	258						W07	No	19jan2015	29aug2016			Clinic	258	0	45 years+	CD4<350	20695	0	20.6	9	7	Cosmo City	1.751749	Non-SA
38	FDC	None	39	23/09/1974	Female	Full time	700	Transferred out	NA	NA	NA	NA	C08	No	09oct2014	23jul2015	0	0	Community	700	0	30-44 years	CD4>=500	20297	1	9.7333336	Volutary	28	Diepsloot	3.0698383	South Africa
39	FDC	None	34	06/12/1979	Female	Unemployed	555	Returned to reg care	Missing pickup altogether	NA	NA	NA	C07	No	15sep2014		1	1	Community	555	1	30-44 years	CD4>=500	20103	1	4.0666666	Missing pickup altogether	27	Cosmo City	2.4621403	South Africa
40	alv, combivor	None	39	28/03/1975	Male	Full time	240	Returned to reg care	Missing pickup altogether	NA	NA	NA	C10	No	26mar2015	14jan2016	0	1	Community	240	0	30-44 years	CD4<350	20391	1	7.2666669	Missing pickup altogether	30	Cosmo City	2.5211582	Non-SA
41	FDC	None	40	28/03/1973	Female	Unemployed	460						C07	No	11nov2014	30aug2016			Community	460	1	30-44 years	CD4 350-499	20696	0	22.933332	9	27	Cosmo City	1.8301346	South Africa
42	AZT, 3TC, EFV	None	36	16/10/1978	Female	Unemployed	431						C10	No	07may2015	08dec2016			Community	431	1	30-44 years	CD4 350-499	20796	0	20.366667	9	30	Cosmo City	1.8357879	South Africa
43	FDC	None	33	22/12/1980	Female	Full time	420						W03	No	19may2014	07mar2016			Clinic	420	0	30-44 years	CD4 350-499	20520	0	22.933332	9	3	Cosmo City	1.7910327	South Africa
44	FDC	None	49	23/11/1964	Male	Full time	801	Returned to reg care	2 consec late pickups	NA	NA	NA	C07	No	20jan2014	05jul2016	1	1	Community	801	0	45 years+	CD4>=500	20696	1	24	Other rule violation	27	Cosmo City	2.6965342	South Africa
45	Aluvia, AZT, 3TC	None	31	07/08/1982	Female		1098	Returned to reg care	Missing pickup altogether	NA	NA	NA	C02	No	10jun2014	15mar2016	0	1	Community	1098	0	30-44 years	CD4>=500	20580	1	23.200001	Missing pickup altogether	22	Diepsloot	2.8459008	South Africa
46	Aluvia, AZT, 3TC	None	39	11/12/1974	Female	Part time	812						C04	No	16sep2015	25may2016			Community	812	0	30-44 years	CD4>=500	20599	0	9.3999996	9	24	Kya Sands	1.4590709	South Africa
47	FDC	HCTZ	49	16/12/1964	Male	Full time	778	Returned to reg care	Voluntary return	Problem with time see attached email.	NA	NA	C02		19may2014	26jul2016	1	1	Community	778	0	45 years+	CD4>=500	19863	1	.033333335	Volutary	22	Diepsloot	2.6562517	South Africa
48	FDC	None	46	10/06/1969	Male	Full time	379						W11	No	03jul2015	10mar2017			Clinic	379	0	45 years+	CD4 350-499	20888	0	21.533333	9	11	Fourways	2.6014063	South Africa
49	FDC	HCTZ	39	09/09/1979	Female	Full time							C12	No	06aug2015	19jan2017			Community		0	30-44 years		20838	0	18.733334	9	32	Diepsloot	2.2433686	South Africa
50	FDC	None	47	26/07/1967	Female	Full time	976						W02	No	08sep2014	14mar2016			Clinic	976	0	45 years+	CD4>=500	20527	0	19.433332	9	2	Diepsloot	1.9598001	South Africa
51	FDC	None	38	27/12/1975	Female	Full time	566	Returned to reg care	Pregnancy	NA	NA	NA	W07	No	10nov2014	09mar2015	0	0	Clinic	566	0	30-44 years	CD4>=500	20110	1	2.4333334	Pregnancy	7	Cosmo City	2.3982666	Non-SA
52	FDC	None	35	03/01/1979	Female	Full time	1148	Returned to reg care	Viral rebound	NA	NA	Any VL>400	W04	Yes	06aug2014	03feb2015	1	1	Clinic	1148	0	30-44 years	CD4>=500	20122	1	6.0333333	Viral rebound	4	Kya Sands	1.5989722	South Africa
53	TFV, 3TC, NVP	HCTZ	41	15/04/1972	Female	Full time	449						C03	Yes	15jul2014	08mar2016	0	0	Community	449	0	30-44 years	CD4 350-499	20465	1	18.200001	9	23	Cosmo City	1.2982743	South Africa
54	FDC	None	35	29/11/1980	Female	Full time							W10	No	13jan2016	07dec2016			Clinic	484	0	30-44 years	CD4 350-499	20795	0	11.966666	9	10	Cosmo City	1.7975622	South Africa
55	Aluvia, AZT, 3TC	None	42	24/03/1972	Female	Full time	879						W04	No	06aug2014	25may2016			Clinic	879	0	30-44 years	CD4>=500	20599	0	22.933332	9	4	Kya Sands	1.6271462	South Africa
56	efv, abc, 3tc	None	41	28/09/1973	Male	Full time	460	Returned to reg care	Missing pickup altogether	NA	NA	NA	C07	No	11nov2014	01sep2015	1	1	Community	460	0	30-44 years	CD4 350-499	20345	1	10.233334	Missing pickup altogether	27	Cosmo City	2.8437524	South Africa
57	FDC	None	32	16/01/1983	Female	Full time	515						C09	No	05nov2014	26oct2016			Community	515	0	30-44 years	CD4>=500	20753	0	24	9	29	Diepsloot	1.6431404	South Africa
58	Kaletra, 3TC, TFV	None	52	28/05/1963	Female	Full time	807						C01	No	04jun2015	01mar2016			Community	807	0	45 years+	CD4>=500	20514	0	10.033334	9	21	Diepsloot	2.7251978	Non-SA
59	FDC	None	33	26/05/1981	Female	Unemployed	525	Returned to reg care	Pregnancy	NA	NA	NA	W03	No	14jul2014	06oct2014	1	1	Clinic	525	1	30-44 years	CD4>=500	20009	1	3.0333333	Pregnancy	3	Cosmo City	2.0517814	Non-SA
60	FDC	None	61	05/03/1954	Female	Unemployed	583	Returned to reg care	Missing pickup altogether	NA	NA	NA	W06	No	16feb2016	07jun2016	1	1	Clinic	583	1	45 years+	CD4>=500	20703	1	6.7666669	Missing pickup altogether	6	Diepsloot	1.4304574	South Africa
61	FDC	None	39	13/01/1975	Female	Full time							W08	No	21nov2014	16sep2016			Clinic	447	0	30-44 years	CD4 350-499	20713	0	23.166666	9	8	Diepsloot	3.4035497	South Africa
62	FDC	None	23	02/06/1991	Female	Unemployed	760						W05	No	11sep2014	07jul2016			Clinic	760	1	18-29 years	CD4>=500	20642	0	23.166666	9	5	Diepsloot	1.2984638	South Africa
63	FDC	None	38	01/01/1975	Female	Part time	754						W02	No	08sep2014	14mar2016			Clinic	754	0	30-44 years	CD4>=500	20527	0	19.433332	9	2	Diepsloot	3.3734508	South Africa
64	FDC	None	40	08/11/1974	Female	Full time	928						W11	No	08may2015	10mar2017			Clinic	928	0	30-44 years	CD4>=500	20888	0	23.4	9	11	Fourways	1.3345305	South Africa
65	FDC	None	29	11/12/1985	Female	Unemployed	451	Returned to reg care	2 consec late pickups	NA	NA	NA	W05	No	17jul2014	07jul2016	1	1	Clinic	451	1	18-29 years	CD4 350-499	20474	1	18.433332	Other rule violation	5	Diepsloot	2.7980056	South Africa
66	Aluvia, AZT, 3TC	None	34	12/01/2014	Female	Full time	702	Returned to reg care	Pregnancy	NA	NA	NA	C06	No	15oct2014	05aug2015	1	1	Community	702	0	30-44 years	CD4>=500	20314	1	10.1	Pregnancy	26	Diepsloot	1.4797012	South Africa
67	FDC	None	37	31/12/1976	Female	Full time	572	Returned to reg care	Missing pickup altogether	NA	NA	NA	C02	No	10jun2014	09sep2014	1	1	Community	572	0	30-44 years	CD4>=500	19983	1	3.3	Missing pickup altogether	22	Diepsloot	2.7575774	South Africa
68	FDC	None	37	28/12/1978	Female	Full time	837						W06	No	24nov2015	26jul2016			Clinic	837	0	30-44 years	CD4>=500	20661	0	9.166667	9	6	Diepsloot	1.874863	South Africa
69	FDC	None	44	13/02/1969	Male	Full time	346						C04	No	25jun2014	25may2016			Community	346	0	30-44 years	CD4<350	20599	0	24	9	24	Kya Sands	1.8413368	Non-SA
70	FDC	None	46	23/12/1969	Female	Full time	176	Returned to reg care	Voluntary return	PREFFER NORMAL CLINIC	NA	NA	C12	No	06aug2015	26nov2015	0	0	Community	176	0	45 years+	CD4<350	20375	1	2.3	Volutary	32	Diepsloot	1.3278592	South Africa
71	FDC	None	38	06/11/1977	Male	Part time	432						C07	No	20jan2014	30aug2016			Community	432	0	30-44 years	CD4 350-499	20696	0	24	9	27	Cosmo City	1.8741645	South Africa
72	FDC	None	30	03/04/1984	Female	Full time	782						C01	No	09jul2014	01mar2016			Community	782	0	30-44 years	CD4>=500	20514	0	21.033333	9	21	Diepsloot	1.6517479	South Africa
73	FDC	None	31	28/31/1983	Female	Unemployed	260						C02	No	10jun2014	15mar2016			Community	260	1	30-44 years	CD4<350	20528	0	22.466667	9	22	Diepsloot	2.071105	South Africa
74	FDC	None	38	23/04/1976	Female	Full time	802						C05	No	12sep2014	18mar2016			Community	802	0	30-44 years	CD4>=500	20531	0	19.433332	9	25	Diepsloot	1.2490662	South Africa
75	FDC	None	38	24/08/1976	Female	Full time		Returned to reg care	2 buddy pickups	NA	NA	NA	C09	No	13may2015	11may2016	1	1	Community	580	0	30-44 years	CD4>=500	20585	1	12.133333	Other rule violation	29	Diepsloot	2.2659912	Non-SA
76	Kaletra, 3TC, TFV	None	34	02/12/1980	Female	Part time	423						W03	No	19may2014	07mar2016			Clinic	423	0	30-44 years	CD4 350-499	20520	0	22.933332	9	3	Cosmo City	2.4004862	South Africa
77	FDC	None	33	02/06/1980	Male	Unemployed	490						W01	No	15may2014	02mar2016			Clinic	490	1	30-44 years	CD4 350-499	20515	0	22.9	9	1	Diepsloot	2.0653181	South Africa
78	FDC	None	50	17/02/1963	Female	Full time	646	Returned to reg care	2 consec late pickups	NA	NA	NA	W11	No	08may2015	21oct2016	1	1	Clinic	646	0	45 years+	CD4>=500	20733	1	17.233334	Other rule violation	11	Fourways	1.4538552	South Africa
79	FDC	None	41	09/03/1974	Female	Full time							W09	No	12may2015	25oct2016			Clinic	830	0	30-44 years	CD4>=500	20752	0	18.733334	9	9	Diepsloot	1.2145121	South Africa
80	FDC	None	38	05/05/1976	Male	Full time		Returned to reg care	Missing pickup altogether	NA	NA	NA	W12	No	25may2015	19jan2017	1	1	Clinic	370	0	30-44 years	CD4 350-499	20374	1	4.6999998	Missing pickup altogether	12	Diepsloot	3.0607233	South Africa
81	FDC	None	39	12/05/1975	Female	Unemployed	752	Returned to reg care	Pregnancy	NA	NA	NA	C08	No	20nov2014	28may2015	1	1	Community	752	1	30-44 years	CD4>=500	20292	1	8.166667	Pregnancy	28	Diepsloot	1.6545585	South Africa
82	FDC	None	35	29/07/1978	Female	Full time	561						W04	No	06aug2014	25may2016			Clinic	561	0	30-44 years	CD4>=500	20599	0	22.933332	9	4	Kya Sands	1.3519187	South Africa
83	FDC	None	40	08/09/1973	Male	Part time	305						W02	No	14apr2014	14mar2016			Clinic	305	0	30-44 years	CD4<350	20527	0	24	9	2	Diepsloot	1.6011297	Non-SA
84	FDC	None	31	12/08/1982	Female	Unemployed	365						C03	No	20may2014	08mar2016	0	0	Community	365	1	30-44 years	CD4 350-499	20465	1	20.066668	9	23	Cosmo City	1.4391251	South Africa
85	FDC	None	34	10/03/1981	Female	Full time	99999						W11	No	08may2015	10mar2017			Clinic	99999	0	30-44 years	CD4>=500	20888	0	23.4	9	11	Fourways	2.4537296	South Africa
86	FDC	None	48	14/04/1967	Male	Unemployed	641						C12	No	06aug2015	29sep2016			Community	641	1	45 years+	CD4>=500	20726	0	15	9	32	Diepsloot	2.4476447	South Africa
87	FDC	None	37	10/10/1977	Female	Full time	621	Returned to reg care	Missing pickup altogether	NA	NA	NA	C06	No	15oct2014	05aug2015	1	1	Community	621	0	30-44 years	CD4>=500	20374	1	12.1	Missing pickup altogether	26	Diepsloot	2.0557232	South Africa
88	FDC	None	36	04/10/1979	Female	Full time	313	Returned to reg care	Missing pickup altogether	NA	NA	NA	C08	No	23jul2015	23jul2015	1	1	Community	313	0	30-44 years	CD4<350	20359	1	2.2333333	Missing pickup altogether	28	Diepsloot	2.0191166	South Africa
89	FDC	None	37	17/07/1977	Male	Full time							W12	No	06aug2015	19jan2017			Clinic	831	0	30-44 years	CD4>=500	20838	0	18.733334	9	12	Diepsloot	2.21947	South Africa
90	FDC	HCTZ	55	02/02/1960	Female	Full time	496	Returned to reg care	Missing pickup altogether	NA	NA	NA	W07		11may2015	18jan2016	1	1	Clinic	496	0	45 years+	CD4 350-499	20482	1	8.7666664	Missing pickup altogether	7	Cosmo City	1.76175	South Africa
91	FDC	None	46	21/07/1969	Male	Full time							W10	No	25mar2015	07dec2016			Clinic	539	0	45 years+	CD4>=500	20795	0	21.766666	9	10	Cosmo City	1.8609594	Non-SA
92	FDC	None	49	08/05/1965	Female	Full time	403						C09	No	14jan2015	26oct2016			Community	403	0	45 years+	CD4 350-499	20753	0	22.700001	9	29	Diepsloot	3.1390798	South Africa
93	FDC	None	40	05/10/1974	Female	Full time	1097						C11	No	08may2015	10mar2017			Community	1097	0	30-44 years	CD4>=500	20888	0	23.4	9	31	Fourways	2.8229728	South Africa
94	FDC	None	38	25/09/1975	Female	Full time	687	Returned to reg care	Missing pickup altogether	NA	NA	NA	C11	No	08may2015	01jul2016	1	1	Community	687	0	30-44 years	CD4>=500	20649	1	14.433333	Missing pickup altogether	31	Fourways	2.3555882	South Africa
95	FDC	None	46	01/01/1967	Female	Full time	770						W11	No	08may2015	10mar2017			Clinic	770	0	45 years+	CD4>=500	20888	0	23.4	9	11	Fourways	1.8365717	South Africa
96	FDC	None	34	24/03/1981	Female	Full time	372						W10	No	06may2015	07dec2016			Clinic	372	0	30-44 years	CD4 350-499	20795	0	20.366667	9	10	Cosmo City	2.0980628	South Africa
97	FDC	HCTZ	49	18/05/1966	Female	Full time							C12	No	06aug2015	19jan2017	0	0	Community	606	0	45 years+	CD4>=500	20950	1	21.466667	9	32	Diepsloot	1.3321464	South Africa
98	FDC	None	53	14/07/1961	Male	Unemployed	292						W03	No	04may2015	07mar2016			Clinic	292	1	45 years+	CD4<350	20520	0	11.266666	9	3	Cosmo City	1.7512342	Non-SA
99	FDC	None	47	14/11/1967	Female	Full time							W10	No	06may2015	16mar2016			Clinic	684	0	45 years+	CD4>=500	20529	0	11.5	9	10	Cosmo City	1.9255469	South Africa
100	FDC	None	41	30/10/1972	Female	Full time	747						W08	No	21nov2014	16sep2016	0	0	Clinic	747	0	30-44 years	CD4>=500	20657	1	20.299999	9	8	Diepsloot	2.5721958	South Africa
101	FDC	None	35	8/7/1978	Female	Full time	974						C04	No	06aug2014	25may2016			Community	974	0	30-44 years	CD4>=500	20599	0	22.933332	9	24	Kya Sands	1.3756099	South Africa
102	FDC	None	37	15/01/1977	Female	Full time	397	Returned to reg care	Missing pickup altogether	NA	NA	NA	W02	No	14apr2014	14sep2015	1	1	Clinic	397	0	30-44 years	CD4 350-499	20353	1	17.533333	Missing pickup altogether	2	Diepsloot	1.6605781	South Africa
103	FDC	None	35	18/07/1979	Male	Unemployed	600	Returned to reg care	Missing pickup altogether	NA	NA	NA	W10	No	01jul2015	01jul2015	1	1	Clinic	600	1	30-44 years	CD4>=500	20289	1	.63333333	Missing pickup altogether	10	Cosmo City	2.1031737	South Africa
104	FDC	None	37	24/10/1977	Female	Full time	594						W09	No	10mar2015	25oct2016			Clinic	594	0	30-44 years	CD4>=500	20752	0	20.833334	9	9	Diepsloot	2.8276536	South Africa
105	FDC	None	43	30/05/1971	Female	Full time	795						W02	No	28jul2014	14mar2016			Clinic	795	0	30-44 years	CD4>=500	20527	0	20.833334	9	2	Diepsloot	1.7997922	South Africa
106	FDC	None	30	10/01/1984	Male	Full time	325						W05	No	17jul2014	07jul2016			Clinic	325	0	30-44 years	CD4<350	20642	0	24	9	5	Diepsloot	2.0269947	South Africa
107	FDC	None	33	02/01/1982	Female	Full time	719	Returned to reg care	Pregnancy	NA	NA	NA	W11	No	08may2015	13jan2017	1	1	Clinic	719	0	30-44 years	CD4>=500	20839	1	20.766666	Pregnancy	11	Fourways	1.3127818	South Africa
108	FDC	None	37	03/03/1978	Female	Full time	712	Returned to reg care	Missing pickup altogether	NA	NA	NA	C11	No	06mar2015		1	1	Community	712	0	30-44 years	CD4>=500	20321	1	5.5999999	Missing pickup altogether	31	Fourways	1.6924713	South Africa
109	Aluvia, AZT, 3TC	None	27	09/03/1987	Female	Part time	336	Returned to reg care	Missing pickup altogether	NA	NA	NA	C03	No	20may2014	12jan2016	0	1	Community	336	0	18-29 years	CD4<350	20391	1	17.6	Missing pickup altogether	23	Cosmo City	3.8549426	South Africa
110	FDC	None	49	29/12/1964	Male	Full time	193						C02	No	10jun2014	15mar2016			Community	193	0	45 years+	CD4<350	20528	0	22.466667	9	22	Diepsloot	1.3271862	South Africa
111	FDC	None	37	09/09/1977	Female	Full time	621						C10	No	06may2015	07dec2016			Community	621	0	30-44 years	CD4>=500	20795	0	20.366667	9	30	Cosmo City	2.021997	South Africa
112	FDC	None	32	25/12/1982	Female	Full time	785	Returned to reg care	Missing pickup altogether	NA	NA	NA	C05	No	12sep2014	15may2015	1	1	Community	785	0	30-44 years	CD4>=500	20313	1	11.166667	Missing pickup altogether	25	Diepsloot	1.2647018	South Africa
113	FDC	None	30	29/03/1984	Female	Full time	679	Returned to reg care	2 consec late pickups	NA	NA	NA	C05	No	18jul2014	08jul2016	0	1	Community	679	0	30-44 years	CD4>=500	20478	1	18.533333	Other rule violation	25	Diepsloot	1.8117133	South Africa
114	FDC	None	31	11/02/1983	Female	Part time	443						C03	No	15jul2014	08mar2016	0	0	Community	443	0	30-44 years	CD4 350-499	20465	1	18.200001	9	23	Cosmo City	2.6177311	South Africa
115	FDC	None	45	10/01/1970	Female	Unemployed	360						C02	No	15apr2015	26jul2016			Community	360	1	45 years+	CD4 350-499	20661	0	16.6	9	22	Diepsloot	1.8182222	South Africa
116	FDC	HCTZ	56	22/02/1959	Female	Full time	893						C10	Yes	07may2015	08dec2016			Community	893	0	45 years+	CD4>=500	20796	0	20.366667	9	30	Cosmo City	2.9464257	South Africa
117	FDC	None	47	23/06/1968	Female	Full time	871						W04	No	21jul2015	25may2016			Clinic	871	0	45 years+	CD4>=500	20599	0	11.3	9	4	Kya Sands	1.939388	South Africa
118	FDC	None	38	31/12/1976	Female	Full time	320						W09	No	12may2015	25oct2016			Clinic	320	0	30-44 years	CD4<350	20752	0	18.733334	9	9	Diepsloot	1.4695144	Non-SA
119	FDC	None	30	21/04/1984	Female	Full time	729	Returned to reg care	Pregnancy	NA	NA	NA	W10	No	06may2015	22jun2016	1	1	Clinic	729	0	30-44 years	CD4>=500	20586	1	12.4	Pregnancy	10	Cosmo City	1.8352865	South Africa
120	FDC	None	42	24/09/1972	Female	Unemployed	663	Returned to reg care	Missing pickup altogether	NA	NA	NA	C02	No	20apr2015	26jul2016	1	1	Community	663	1	30-44 years	CD4>=500	20345	1	4.9000001	Missing pickup altogether	22	Diepsloot	3.2756555	South Africa
121	FDC	None	43	04/06/1971	Female	Full time		Returned to reg care	Missing pickup altogether	NA	NA	NA	C11	No	08may2015	18mar2016	0	1	Community	999	0	30-44 years	CD4>=500	20580	1	12.133333	Missing pickup altogether	31	Fourways	1.3431391	South Africa
122	FDC	None	31	16/11/1982	Female	Full time	665	Returned to reg care	Missing pickup altogether	NA	NA	NA	C03	No	15jul2014	15jul2014	1	1	Community	665	0	30-44 years	CD4>=500	19926	1	.23333333	Missing pickup altogether	23	Cosmo City	2.0943313	South Africa
123	FDC	None	35	19/08/1978	Female	Full time	583						W09	No	10mar2015	25oct2016			Clinic	583	0	30-44 years	CD4>=500	20752	0	20.833334	9	9	Diepsloot	1.8183073	South Africa
124	FDC	None	40	14/03/1974	Female	Full time	613						C11	No	18mar2016	10mar2017	0	0	Community	613	0	30-44 years	CD4>=500	20832	1	10.033334	9	31	Fourways	1.8087585	South Africa
125	FDC	None	39	11/11/1976	Female	Unemployed							W12	No	15jun2015	19jan2017			Clinic	1146	1	30-44 years	CD4>=500	20838	0	20.466667	9	12	Diepsloot	2.8878951	South Africa
126	FDC	None	39	12/08/1974	Male	Full time	243						W04	No	06aug2014	25may2016			Clinic	243	0	30-44 years	CD4<350	20599	0	22.933332	9	4	Kya Sands	1.2969806	South Africa
127	FDC	None	37	06/06/1979	Male	Full time	712	Returned to reg care	Missing pickup altogether	NA	NA	NA	W04		21jul2015	02feb2016	1	1	Clinic	712	0	30-44 years	CD4>=500	20415	1	4.1666665	Missing pickup altogether	4	Kya Sands	1.9820784	South Africa
128	Aluvia, AZT, 3TC	None	45	08/05/1968	Male	Part time	497	Returned to reg care	Viral rebound	NA	NA	3 VL 'Blips' (<200)	C03	No	02sep2014	10feb2015	1	1	Community	497	0	45 years+	CD4 350-499	20041	1	2.4333334	Viral rebound	23	Cosmo City	1.3523036	South Africa
129	FDC	None	42	04/04/1972	Female	Full time	519	Returned to reg care	Missing pickup altogether	NA	NA	NA	W11	No	08may2015	29apr2016	1	1	Clinic	519	0	30-44 years	CD4>=500	20482	1	8.8666668	Missing pickup altogether	11	Fourways	1.6839272	South Africa
130	TFV, 3TC, NVP	HCTZ	39	19/05/1975	Female	Unemployed	650						C07	Yes	11nov2014	30aug2016			Community	650	1	30-44 years	CD4>=500	20696	0	22.933332	9	27	Cosmo City	2.0170355	South Africa
131	FDC	None	48	22/09/1968	Female	Full time		Returned to reg care	Missing pickup altogether	NA	NA	NA	W12	No	06aug2015	26nov2015	0	1	Clinic	455	0	45 years+	CD4 350-499	20374	1	2.2666667	Missing pickup altogether	12	Diepsloot	1.2841001	Non-SA
132	FDC	None	50	02/07/1964	Female	Part time	548	Returned to reg care	Viral rebound	NA	NA	Any VL>400	W04	No	06aug2014	31mar2015	0	1	Clinic	548	0	45 years+	CD4>=500	20122	1	6.0333333	Viral rebound	4	Kya Sands	1.5629371	South Africa
133	3TC, LPV/R, ZDV	None	43	11/03/1971	Male	Unemployed	339	Returned to reg care	Missing pickup altogether	NA	NA	NA	C04		15aug2014		0	0	Community	339	1	30-44 years	CD4<350	20018	1	2.2666667	Missing pickup altogether	24	Kya Sands	2.0665331	South Africa
134	Aluvia, AZT, 3TC	None	34	30/03/1979	Female	Full time	488	Returned to reg care	Pregnancy	NA	NA	NA	W09	No	10mar2015	25oct2016	1	1	Clinic	488	0	30-44 years	CD4 350-499	20689	1	17.733334	Pregnancy	9	Diepsloot	1.8680031	South Africa
135	FDC	None	31	08/02/1982	Female	Full time		Returned to reg care	Missing pickup altogether	NA	NA	NA	C12	No	06aug2015	06aug2015	1	1	Community	769	0	30-44 years	CD4>=500	20374	1	2.2666667	Missing pickup altogether	32	Diepsloot	1.8458596	South Africa
136	FDC	None	40	18/09/1974	Female	Unemployed	485	Returned to reg care	Missing pickup altogether	NA	NA	NA	C03		24apr2015	08mar2016	0	0	Community	485	1	30-44 years	CD4 350-499	20202	1	.1	Missing pickup altogether	23	Cosmo City	1.2315364	South Africa
137	FDC	None	49	21/06/1965	Male	Full time	515						W10	No	06may2015	07dec2016			Clinic	515	0	45 years+	CD4>=500	20795	0	20.366667	9	10	Cosmo City	2.115932	South Africa
138	FDC	None	41	02/09/1972	Female	Full time	387						C01	No	12mar2014	01mar2016			Community	387	0	30-44 years	CD4 350-499	20514	0	24	9	21	Diepsloot	1.8987863	South Africa
139	FDC	None	34	06/06/1980	Female	Full time	260	Returned to reg care	Missing pickup altogether	NA	NA	NA	C06	No	15oct2014	27jul2016	0	0	Community	260	0	30-44 years	CD4<350	20682	1	22.366667	Missing pickup altogether	26	Diepsloot	1.7935135	South Africa
140	FDC	None	38	2/4/1977	Female	Full time	953	Returned to reg care	ART regimen change	NA	NA	NA	C03		13mar2014	08mar2016	1	1	Community	953	0	30-44 years	CD4>=500	19855	1	2	Regimen change	23	Cosmo City	2.0000727	South Africa
141	FDC	None	34	31/03/1980	Female	Unemployed							C12	No	06aug2015	19jan2017			Community	287	1	30-44 years	CD4<350	20838	0	18.733334	9	32	Diepsloot	1.2677912	South Africa
142	Aluvia, AZT, 3TC	None	44	23/04/1969	Female	Full time	994						W02	No	09jun2014	14mar2016			Clinic	994	0	30-44 years	CD4>=500	20527	0	22.466667	9	2	Diepsloot	1.609113	South Africa
143	Kaletra, 3TC, TFV	None	49	30/09/1965	Male	Part time	905	Returned to reg care	Missing pickup altogether	NA	NA	NA	W11	No	08may2015	15jan2016	0	0	Clinic	905	0	45 years+	CD4>=500	20394	1	5.9333334	Missing pickup altogether	11	Fourways	1.8682314	South Africa
144	FDC	None	34	07/02/1981	Male	Full time	400						C04	No	22jul2015	25may2016			Community	400	0	30-44 years	CD4 350-499	20599	0	11.266666	9	24	Kya Sands	1.2098531	South Africa
145	FDC	None	44	19/02/1971	Female	Unemployed	642						C02	No	20apr2015	26jul2016			Community	642	1	30-44 years	CD4>=500	20661	0	16.433334	9	22	Diepsloot	2.0076432	Non-SA
146	FDC	None	32	06/08/1982	Female	Full time	705						W02	No	14apr2014	14mar2016			Clinic	705	0	30-44 years	CD4>=500	20527	0	24	9	2	Diepsloot	2.4701397	South Africa
147	FDC	None	47	10/06/1966	Female	Part time	551	Returned to reg care	Other	NA	NA	NA	C01	No	14may2014	14may2014	1	1	Community	551	0	45 years+	CD4>=500	19857	1	.1	Other rule violation	21	Diepsloot	2.5873291	South Africa
148	FDC	None	43	10/10/1974	Female	Unemployed	765						C10	No	07may2015	08dec2016			Community	765	1	30-44 years	CD4>=500	20796	0	20.366667	9	30	Cosmo City	2.0126209	South Africa
149	FDC	None	37	15/03/1976	Male	Full time	459	Returned to reg care	Viral rebound	NA	NA	3 VL 'Blips' (<200)	W04	No	06aug2014	31mar2015	1	1	Clinic	459	0	30-44 years	CD4 350-499	20122	1	6.0333333	Viral rebound	4	Kya Sands	1.7165756	South Africa
150	AZT, 3TC, NVP	None	39	30/06/1974	Female	Part time	970						W02	No	28jul2014	14mar2016			Clinic	970	0	30-44 years	CD4>=500	20527	0	20.833334	9	2	Diepsloot	1.3589584	South Africa
151	FDC	HCTZ	51	06/06/1964	Female	Full time							W11	Yes	28aug2015	10mar2017			Clinic	485	0	45 years+	CD4 350-499	20888	0	19.666666	9	11	Fourways	1.9184649	South Africa
152	FDC	None	58	24/08/1958	Female	Unemployed	440	Returned to reg care	Other	NA	NA	NA	C04	No	06aug2014	16sep2015	0	0	Community	440	1	45 years+	CD4 350-499	20366	1	14.166667	Other rule violation	24	Kya Sands	2.2502456	South Africa
153	Aluvia, AZT, 3TC	None	51	19/05/1963	Female	Full time	523						C07	No	10mar2015	30aug2016			Community	523	0	45 years+	CD4>=500	20696	0	18.966667	9	27	Cosmo City	1.3761373	Non-SA
154	FDC	None	30	10/02/1984	Female	Unemployed	204	Transferred out	NA	NA	NA	NA	W09	No	04nov2014	19jan2016	0	0	Clinic	204	1	30-44 years	CD4<350	20332	1	10.033334	Volutary	9	Diepsloot	2.1233566	South Africa
155	FDC	None	38	04/04/1976	Female	Full time	312	Returned to reg care	Viral rebound	NA	NA	Any VL>400	W05	No	17jul2014	29oct2015	0	1	Clinic	312	0	30-44 years	CD4<350	20390	1	15.633333	Viral rebound	5	Diepsloot	1.3118672	South Africa
156	FDC	None	53	11/11/1960	Female	Part time		Returned to reg care	Missing pickup altogether	NA	NA	NA	C03	No	15jul2014	07oct2014	1	1	Community	999	0	45 years+	CD4>=500	20009	1	3	Missing pickup altogether	23	Cosmo City	3.3733516	South Africa
157	FDC	None	37	12/01/1976	Female	Full time	807	Returned to reg care	Missing pickup altogether	.	NA	NA	C02	No	10jun2014	17mar2015	0	0	Community	807	0	30-44 years	CD4>=500	20167	1	9.4333334	Missing pickup altogether	22	Diepsloot	1.8677056	South Africa
158	FDC	None	29	29/06/1985	Female	Unemployed	774	Returned to reg care	Missing pickup altogether	NA	NA	NA	C07	No	08oct2014		0	1	Community	774	1	18-29 years	CD4>=500	20044	1	1.3333334	Missing pickup altogether	27	Cosmo City	2.7439818	South Africa
159	FDC	None	49	03/04/1966	Male	Full time	381	Returned to reg care	Missing pickup altogether	NA	NA	NA	C10	No	26mar2015	02jul2015	0	1	Community	381	0	45 years+	CD4 350-499	20480	1	10.233334	Missing pickup altogether	30	Cosmo City	1.9741844	South Africa
160	FDC	None	43	27/09/1971	Female	Full time		Returned to reg care	Missing pickup altogether	NA	NA	NA	C05	No	12sep2014	18mar2016	0	0	Community	906	0	30-44 years	CD4>=500	20311	1	11.1	Missing pickup altogether	25	Diepsloot	1.8542591	Non-SA
161	FDC	None	60	02/02/1954	Male	Part time	349	Returned to reg care	Missing pickup altogether	NA	NA	NA	C08	No	20nov2014	23jul2015	1	1	Community	349	0	45 years+	CD4<350	20325	1	9.2666664	Missing pickup altogether	28	Diepsloot	2.0244842	South Africa
162	FDC	None	25	07/01/1990	Female	Unemployed							C12	No	01oct2015	19jan2017			Community	1309	1	18-29 years	CD4>=500	20838	0	16.866667	9	32	Diepsloot	1.8868474	South Africa
163	FDC	None	30	25/12/1984	Female	Full time	649						C12	No	06aug2015	19jan2017	0	0	Community	649	0	30-44 years	CD4>=500	20950	1	21.466667	9	32	Diepsloot	1.5490454	South Africa
164	FDC	None	42	03/06/1972	Female	Full time	497						C11	No	23oct2015	10mar2017			Community	497	0	30-44 years	CD4 350-499	20888	0	17.799999	9	31	Fourways	1.4768938	South Africa
165	FDC	None	31	23/09/1982	Female	Unemployed	328	Returned to reg care	Pregnancy	NA	NA	NA	W07	No	10nov2014	09may2016	1	1	Clinic	328	1	30-44 years	CD4<350	20583	1	18.200001	Pregnancy	7	Cosmo City	2.009201	South Africa
166	FDC	None	35	03/12/1979	Male	Full time	702	Returned to reg care	Missing pickup altogether	NA	NA	NA	C02	Yes	29jul2014	26may2015	0	0	Community	702	0	30-44 years	CD4>=500	20242	1	10.3	Missing pickup altogether	22	Diepsloot	2.8509793	South Africa
167	FDC	None	55	05/12/1959	Female	Full time	249	Returned to reg care	Viral rebound	NA	NA	Any VL>400	C03	No	05may2015	08mar2016	1	1	Community	249	0	45 years+	CD4<350	20313	1	3.3333333	Viral rebound	23	Cosmo City	2.0184247	South Africa
168	Kaletra, 3TC, TFV	None	34	14/10/2015	Female	Full time	981	Returned to reg care	Missing pickup altogether	NA	NA	NA	C09	No	13may2015	26oct2016	1	1	Community	981	0	30-44 years	CD4>=500	20642	1	14.033334	Missing pickup altogether	29	Diepsloot	2.3112597	South Africa
169	FDC	None	42	05/06/1973	Female	Full time	888						C05	No	16jan2015	08jul2016			Community	888	0	30-44 years	CD4>=500	20643	0	18.966667	9	25	Diepsloot	2.1378145	South Africa
170	FDC	None	38	03/09/1977	Female	Part time							W05	No	09jul2015	07jul2016			Clinic	474	0	30-44 years	CD4 350-499	20642	0	13.133333	9	5	Diepsloot	2.5862553	South Africa
171	FDC	None	37	28/09/1976	Male	Full time	319	Returned to reg care	Missing pickup altogether	NA	NA	NA	C10		23aug2015		0	0	Community	319	0	30-44 years	CD4<350	20391	1	2.2666667	Missing pickup altogether	30	Cosmo City	2.5500126	South Africa
172	FDC	None	34	28/09/1980	Female	Unemployed	774	Returned to reg care	Pregnancy	NA	NA	NA	W10		04may2016	07dec2016	0	1	Clinic	774	1	30-44 years	CD4>=500	20795	1	7.2333331	Pregnancy	10	Cosmo City	1.191427	South Africa
173	FDC	None	46	13/02/1968	Male	Full time	852						W10	No	06may2015	07dec2016			Clinic	852	0	45 years+	CD4>=500	20795	0	20.366667	9	10	Cosmo City	1.0105652	South Africa
174	TFV, 3TC, NVP	HCTZ	32	13/05/1982	Female	Full time	818	Returned to reg care	Voluntary return	GOING BACK HOME	NA	NA	W06	No	14oct2014	24nov2015	0	0	Clinic	818	0	30-44 years	CD4>=500	20376	1	12.2	Volutary	6	Diepsloot	2.642343	South Africa
175	FDC	None	58	22/02/1956	Female	Unemployed	402						W07	No	10nov2014	29aug2016			Clinic	402	1	45 years+	CD4 350-499	20695	0	22.933332	9	7	Cosmo City	1.222542	South Africa
176	FDC	None	43	22/03/1971	Male	Full time	675						W06	No	14oct2014	26jul2016			Clinic	675	0	30-44 years	CD4>=500	20661	0	22.700001	9	6	Diepsloot	2.9276879	South Africa
177	abc,3tc,tdf	None	36	08/07/1976	Male	Part time	536						W08	No	21nov2014	16sep2016			Clinic	536	0	30-44 years	CD4>=500	20713	0	23.166666	9	8	Diepsloot	3.6573775	South Africa
178	FDC	None	50	08/04/1964	Female	Part time	247						C03	No	10feb2015	08mar2016			Community	247	0	45 years+	CD4<350	20521	0	14.066667	9	23	Cosmo City	1.8392491	South Africa
179	FDC	None	62	18/04/1953	Female	Full time	600						W03	No	29jun2015	07mar2016			Clinic	600	0	45 years+	CD4>=500	20520	0	9.3999996	9	3	Cosmo City	2.173636	South Africa
180	FDC	None	44	09/12/1971	Female	Full time	423						W07	No	18jun2015	29aug2016			Clinic	423	0	30-44 years	CD4 350-499	20695	0	15.6	9	7	Cosmo City	1.9228475	Non-SA
181	FDC	None	44	23/08/1969	Male	Full time	537						C02	No	15apr2014	15mar2016			Community	537	0	30-44 years	CD4>=500	20528	0	24	9	22	Diepsloot	1.645896	Non-SA
182	FDC	None	39	28/11/1975	Female	Full time	1259	Returned to reg care	Missing pickup altogether	NA	NA	NA	C05	No	12sep2014	10jul2015	1	1	Community	1259	0	30-44 years	CD4>=500	20283	1	10.166667	Missing pickup altogether	25	Diepsloot	3.0037761	Non-SA
183	Aluvia, AZT, 3TC	None	44	04/02/1970	Male	Full time	414						W09	No	10mar2015	25oct2016			Clinic	414	0	30-44 years	CD4 350-499	20752	0	20.833334	9	9	Diepsloot	2.3112226	Non-SA
184	FDC	None	46	10/01/1968	Female	Full time	471	Returned to reg care	Missing pickup altogether	NA	NA	NA	C08	No	20nov2014	31mar2016	1	1	Community	471	0	45 years+	CD4 350-499	20527	1	16	Missing pickup altogether	28	Diepsloot	2.5321379	South Africa
185	FDC	None	37	15/01/1977	Female	Unemployed	348	Returned to reg care	Missing pickup altogether	NA	NA	NA	C03	No	23apr2015	08mar2016	0	1	Community	348	1	30-44 years	CD4<350	20391	1	6.3333335	Missing pickup altogether	23	Cosmo City	3.2674844	South Africa
186	FDC	None	39	15/09/1974	Male	Full time	532						W05	No	11sep2014	07jul2016			Clinic	532	0	30-44 years	CD4>=500	20642	0	23.166666	9	5	Diepsloot	2.1760163	South Africa
187	FDC	None	45	07/08/1968	Female	Unemployed	956	Returned to reg care	Missing pickup altogether	NA	NA	NA	C04	Yes	01oct2014	25may2016	1	1	Community	956	1	45 years+	CD4>=500	20403	1	13.533334	Missing pickup altogether	24	Kya Sands	1.3403122	South Africa
188	FDC	None	39	20/09/1976	Female	Full time	176	Returned to reg care	Missing pickup altogether	NA	NA	NA	C06	No	15oct2014	17feb2016	0	1	Community	176	0	30-44 years	CD4<350	20508	1	16.566668	Missing pickup altogether	26	Diepsloot	2.6852369	Non-SA
189	FDC	None	45	25/01/1970	Female	Full time	789	Returned to reg care	Missing pickup altogether	NA	NA	NA	W09	No	12feb2015		0	0	Clinic	789	0	45 years+	CD4>=500	20142	1	.36666667	Missing pickup altogether	9	Diepsloot	2.3557718	Non-SA
190	FDC	None	50	27/01/1964	Female	Full time							W06	No	14oct2014	26jul2016			Clinic	567	0	45 years+	CD4>=500	20661	0	22.700001	9	6	Diepsloot	2.1220469	South Africa
191	FDC	None	33	20/09/1981	Female	Full time	1003	Returned to reg care	Pregnancy	NA	NA	NA	W07	No	22sep2014	09mar2015	0	0	Clinic	1003	0	30-44 years	CD4>=500	20131	1	4.7666669	Pregnancy	7	Cosmo City	1.6574637	South Africa
192	FDC	None	41	19/11/1973	Female	Unemployed	884						W11	No	08may2015	10mar2017			Clinic	884	1	30-44 years	CD4>=500	20888	0	23.4	9	11	Fourways	1.3088893	South Africa
193	AZT, 3TC, EFV	None	50	10/10/1963	Female	Full time	472						C04	No	06aug2014	25may2016			Community	472	0	45 years+	CD4 350-499	20599	0	22.933332	9	24	Kya Sands	1.7704234	South Africa
194	AZT, 3TC, NVP	None	37	12/09/1978	Female	Part time	445						W02	No	14apr2014	14mar2016			Clinic	445	0	30-44 years	CD4 350-499	20527	0	24	9	2	Diepsloot	2.7129464	South Africa
195	FDC	None	60	07/04/1953	Male	Full time	521	Returned to reg care	Missing pickup altogether	NA	NA	NA	W01	No	10jul2014	23oct2014	1	1	Clinic	521	0	45 years+	CD4>=500	20030	1	3.8666666	Missing pickup altogether	1	Diepsloot	1.808949	South Africa
196	FDC	simvastatin	25	02/05/1990	Female	Full time							W12	No	06aug2015	19jan2017			Clinic	738	0	18-29 years	CD4>=500	20838	0	18.733334	9	12	Diepsloot	1.9193381	South Africa
197	FDC	None	44	22/08/1969	Female	Part time	694						C06	No	20aug2014	27jul2016			Community	694	0	30-44 years	CD4>=500	20662	0	24	9	26	Diepsloot	1.2597408	South Africa
198	AZT, 3TC, NVP	None	34	26/02/1980	Female	Unemployed	506						C07	No	20jan2014	30aug2016			Community	506	1	30-44 years	CD4>=500	20696	0	24	9	27	Cosmo City	1.1248169	Non-SA
199	FDC	Pt needs ointment for skin	35	28/02/1979	Male	Full time	334						C05	No	12sep2014	08jul2016			Community	334	0	30-44 years	CD4<350	20643	0	23.166666	9	25	Diepsloot	1.4409063	South Africa
200	Kaletra, 3TC, TFV	None	32	12/06/1981	Male	Full time	418	Returned to reg care	Viral rebound	NA	NA	Any VL>400	W01	No	15may2014	09apr2015	1	1	Clinic	418	0	30-44 years	CD4 350-499	20138	1	9.333333	Viral rebound	1	Diepsloot	1.3787293	Non-SA
201	FDC	None	37	23/03/1976	Female	Full time	588	Returned to reg care	Viral rebound	NA	NA	2 VL `Blips' (201-400)	W04	No	30sep2014	03feb2015	1	1	Clinic	588	0	30-44 years	CD4>=500	20110	1	3.8	Viral rebound	4	Kya Sands	2.4486575	South Africa
202	FDC	None	39	23/12/1975	Female	Full time	483						W11	No	08may2015	10mar2017	0	0	Clinic	483	0	30-44 years	CD4 350-499	20832	1	20.533333	9	11	Fourways	2.7303011	South Africa
203	FDC	None	29	09/08/1985	Female	Full time	378	Returned to reg care	Viral rebound	NA	NA	Any VL>400	W02	Yes	25may2015	14mar2016	0	0	Clinic	378	0	18-29 years	CD4 350-499	20527	1	9.8000002	Viral rebound	2	Diepsloot	2.2136471	South Africa
204	FDC	None	35	05/04/1978	Male	Full time	383						W07	No	09mar2015	29aug2016			Clinic	383	0	30-44 years	CD4 350-499	20695	0	18.966667	9	7	Cosmo City	2.6497593	Non-SA
205	AZT, 3TC, EFV	None	72	07/01/1943	Male	Unemployed	798	Returned to reg care	Missing pickup altogether	NA	NA	NA	C02	No	09jun2015	26jul2016	0	1	Community	798	1	45 years+	CD4>=500	19988	1	3.333333	Missing pickup altogether	22	Diepsloot	1.027891	South Africa
206	FDC	None	42	23/02/1973	Male	Full time	454						C02	No	26may2015	15mar2016			Community	454	0	30-44 years	CD4 350-499	20528	0	10.8	9	22	Diepsloot	1.3696108	South Africa
207	FDC	None	40	14/09/1974	Male	Full time	687						C04	No	22jul2015	25may2016			Community	687	0	30-44 years	CD4>=500	20599	0	11.266666	9	24	Kya Sands	1.2495148	South Africa
208	TFV, 3TC, NVP	Enalapril	52	12/03/1963	Female	Unemployed	603	Returned to reg care	Missing pickup altogether	NA	NA	NA	W07	No	10nov2014	29aug2016	0	0	Clinic	603	1	45 years+	CD4>=500	20649	1	20.4	Missing pickup altogether	7	Cosmo City	2.5846031	South Africa
209	FDC	None	43	15/09/1970	Female	Full time	435						W01	No	10jul2014	02mar2016			Clinic	435	0	30-44 years	CD4 350-499	20515	0	21.033333	9	1	Diepsloot	1.3225546	South Africa
210	FDC	None	26	29/09/1988	Female	Full time	884	Returned to reg care	Missing pickup altogether	NA	NA	NA	C07	No	20jan2015	01sep2015	0	0	Community	884	0	18-29 years	CD4>=500	20345	1	7.9000001	Missing pickup altogether	27	Cosmo City	1.3764575	South Africa
211	FDC	None	49	02/03/1966	Male	Full time	804	Returned to reg care	2 consec late pickups	NA	NA	NA	W07	No	11may2015	29aug2016	1	1	Clinic	804	0	45 years+	CD4>=500	20468	1	8.3000002	Other rule violation	7	Cosmo City	1.9303551	South Africa
212	FDC	None	32	01/11/1981	Female	Full time	568						W04	No	21jul2015	25may2016			Clinic	568	0	30-44 years	CD4>=500	20599	0	11.3	9	4	Kya Sands	2.134007	Non-SA
213	Aluvia, AZT, 3TC	None	37	26/04/1977	Female	Unemployed	543						W03	Yes	19may2014	07mar2016			Clinic	543	1	30-44 years	CD4>=500	20520	0	22.933332	9	3	Cosmo City	1.8633319	South Africa
214	FDC	None	42	01/01/1973	Male	Full time							W12	No	06aug2015	19jan2017	0	0	Clinic	888	0	30-44 years	CD4>=500	20950	1	21.466667	9	12	Diepsloot	3.1268716	South Africa
215	FDC	None	33	18/08/1981	Male	Full time	396						C03	No	05may2015	08mar2016			Community	396	0	30-44 years	CD4 350-499	20521	0	11.266666	9	23	Cosmo City	1.2966123	South Africa
216	abc, efv, 3tc	None	47	29/01/1967	Male	Full time	509	Returned to reg care	Excluding comorbidity	NA	NA	NA	W04	No	30sep2014	25may2016	1	1	Clinic	509	0	45 years+	CD4>=500	20283	1	9.5666666	Comorbidity	4	Kya Sands	1.409417	South Africa
217	FDC	None	48	09/04/1967	Female	Full time	360	Returned to reg care	Missing pickup altogether	NA	NA	NA	C10	No	26mar2015	22oct2015	0	1	Community	360	0	45 years+	CD4 350-499	20340	1	5.5666666	Missing pickup altogether	30	Cosmo City	2.1350703	South Africa
218	FDC	None	30	24/06/2014	Female	Full time	551	Returned to reg care	Missing pickup altogether	NA	NA	NA	C05	No	12sep2014	04sep2015	1	1	Community	551	0	30-44 years	CD4>=500	20311	1	11.1	Missing pickup altogether	25	Diepsloot	3.7524841	South Africa
219	tdf,nvp,3tc	None	43	11/11/1972	Male	Full time	547	Returned to reg care	2 consec late pickups	NA	NA	NA	W10	No	01jul2015	04may2016	1	1	Clinic	547	0	30-44 years	CD4>=500	20468	1	6.5999999	Other rule violation	10	Cosmo City	2.308953	South Africa
220	FDC	None	19	06/09/1994	Female	Unemployed	921	Returned to reg care	Missing pickup altogether	NA	NA	NA	C02	No	29jul2014	09sep2014	1	1	Community	921	1	18-29 years	CD4>=500	19988	1	1.8333334	Missing pickup altogether	22	Diepsloot	2.0720139	South Africa
221	FDC	None	39	07/09/1974	Male	Full time	406						C01	No	12mar2014	01mar2016			Community	406	0	30-44 years	CD4 350-499	20514	0	24	9	21	Diepsloot	2.2999067	South Africa
222	FDC	None	27	15/05/1987	Female	Full time	2541						W11	No	08may2015	10mar2017			Clinic	2541	0	18-29 years	CD4>=500	20888	0	23.4	9	11	Fourways	2.7115142	South Africa
223	FDC	None	42	22/02/1972	Male	Full time	240						W02	No	14apr2014	14mar2016			Clinic	240	0	30-44 years	CD4<350	20527	0	24	9	2	Diepsloot	1.2838578	South Africa
224	FDC	None	46	02/03/1969	Female	Full time	337	Returned to reg care	Pregnancy	NA	NA	NA	W10	No	06may2015	07dec2016	1	1	Clinic	337	0	45 years+	CD4<350	20592	1	12.6	Pregnancy	10	Cosmo City	1.716754	South Africa
225	FDC	None	49	16/12/1965	Male	Full time	171						W10	No	01jul2015	07dec2016			Clinic	171	0	45 years+	CD4<350	20795	0	18.5	9	10	Cosmo City	1.4938436	South Africa
226	FDC	HCTZ	51	15/02/1963	Male	Full time	376						W01	Yes	13mar2014	02mar2016			Clinic	376	0	45 years+	CD4 350-499	20515	0	24	9	1	Diepsloot	2.1812489	South Africa
227	FDC	None	36	15/10/1977	Female	Full time	493	Returned to reg care	Missing pickup altogether	NA	NA	NA	W01	No	10jul2014	09apr2015	0	1	Clinic	493	0	30-44 years	CD4 350-499	20222	1	10.266666	Missing pickup altogether	1	Diepsloot	1.3369217	South Africa
228	FDC	None	34	14/01/1981	Female	Unemployed	455						C11	No	08may2015	10mar2017			Community	455	1	30-44 years	CD4 350-499	20888	0	23.4	9	31	Fourways	1.5847909	South Africa
229	FDC	None	46	05/06/1968	Female	Full time		Returned to reg care	Missing pickup altogether	NA	NA	NA	C11	No	08may2015	21oct2016	0	0	Community		0	45 years+		20849	1	21.1	Missing pickup altogether	31	Fourways	1.6861643	South Africa
230	FDC	None	41	02/04/1973	Male	Full time	168						C07	Yes	11nov2014	30aug2016			Community	168	0	30-44 years	CD4<350	20696	0	22.933332	9	27	Cosmo City	2.0789728	Non-SA
231	Kaletra, 3TC, TFV	None	43	15/03/1971	Female	Full time	965	Returned to reg care	Missing pickup altogether	NA	NA	NA	C01	No	14may2014	09jul2014	0	0	Community	965	0	30-44 years	CD4>=500	19925	1	2.2666667	Missing pickup altogether	21	Diepsloot	2.8140078	Non-SA
232	FDC	HCTZ	38	19/10/1977	Female	Full time	461	Returned to reg care	Missing pickup altogether	NA	NA	NA	W08	No	21nov2014	16sep2016	1	1	Clinic	461	0	30-44 years	CD4 350-499	20359	1	10.366667	Missing pickup altogether	8	Diepsloot	1.6213408	Non-SA
233	FDC	None	38	03/03/1976	Female	Full time	311						W08	Yes	21nov2014	16sep2016			Clinic	311	0	30-44 years	CD4<350	20713	0	23.166666	9	8	Diepsloot	3.1375875	South Africa
234	Aluvia, AZT, 3TC	None	52	10/10/1962	Female	Unemployed	513	Returned to reg care	Excluding comorbidity	NA	NA	NA	C10	No	07may2015	08dec2016	1	1	Community	513	1	45 years+	CD4>=500	20283	1	2.2666667	Comorbidity	30	Cosmo City	1.5731026	South Africa
235	FDC	None	44	19/03/1968	Male	Full time	527	Returned to reg care	Missing pickup altogether	NA	NA	NA	W03	No	19may2014	19oct2015	1	1	Clinic	527	0	30-44 years	CD4>=500	20283	1	14.033334	Missing pickup altogether	3	Cosmo City	1.2649482	South Africa
236	FDC	None	43	14/10/1970	Male	Full time	136						C01	No	14may2014	01mar2016			Community	136	0	30-44 years	CD4<350	20514	0	22.9	9	21	Diepsloot	2.0090761	South Africa
237	FDC	None	32	31/08/1982	Male	Full time	594						W02	No	25may2015	14mar2016	0	0	Clinic	594	0	30-44 years	CD4>=500	20485	1	8.3999996	9	2	Diepsloot	2.1902821	South Africa
238	FDC	None	46	10/08/1969	Female	Full time							C11	No	08may2015	10mar2017			Community	657	0	45 years+	CD4>=500	20888	0	23.4	9	31	Fourways	2.5807581	South Africa
239	AZT, 3TC, EFV	None	30	27/11/1983	Female	Part time	977	Returned to reg care	Voluntary return	New work schedule conflicts with club times + days	NA	NA	W01	No	10jul2014	09apr2015	1	1	Clinic	977	0	30-44 years	CD4>=500	20138	1	7.4666667	Volutary	1	Diepsloot	1.8678753	South Africa
240	FDC	None	29	18/10/1984	Female	Part time	502	Returned to reg care	Missing pickup altogether	NA	NA	NA	C06	No	20aug2014	05aug2015	0	1	Community	502	0	18-29 years	CD4>=500	20375	1	14	Missing pickup altogether	26	Diepsloot	3.2229655	South Africa
241	FDC	None	37	25/06/1977	Male	Part time	294	Returned to reg care	Missing pickup altogether	NA	NA	NA	W06	No	14oct2014	07jun2016	0	0	Clinic	294	0	30-44 years	CD4<350	20590	1	19.333334	Missing pickup altogether	6	Diepsloot	3.0632455	South Africa
242	FDC	None	37	06/06/1976	Female	Full time	597						C06	No	15oct2014	27jul2016			Community	597	0	30-44 years	CD4>=500	20662	0	22.700001	9	26	Diepsloot	2.7711785	Non-SA
243	TFV, 3TC, NVP	None	37	27/12/1979	Female	Part time	539						W06	No	19aug2014	26jul2016			Clinic	539	0	30-44 years	CD4>=500	20661	0	24	9	6	Diepsloot	1.973249	South Africa
244	FDC	None	59	20/12/1955	Female	Full time	673	Returned to reg care	Viral rebound	NA	NA	Any VL>400	W04	No	06aug2014	26may2015	1	1	Clinic	673	0	45 years+	CD4>=500	20240	1	9.9666662	Viral rebound	4	Kya Sands	2.0495615	South Africa
245	FDC	None	47	06/07/1968	Female	Unemployed	606						C03	No	05may2015	08mar2016			Community	606	1	45 years+	CD4>=500	20521	0	11.266666	9	23	Cosmo City	2.7839999	South Africa
246	FDC	None	56	06/05/1957	Female	Unemployed	657						C02	No	10jun2014	15mar2016			Community	657	1	45 years+	CD4>=500	20528	0	22.466667	9	22	Diepsloot	1.3391398	Non-SA
247	FDC	None	46	12/08/1968	Female	Unemployed	424	Returned to reg care	Other	NA	NA	NA	W06	No	14oct2014	04aug2015	1	1	Clinic	424	1	45 years+	CD4 350-499	20292	1	9.3999996	Other rule violation	6	Diepsloot	1.682287	South Africa
248	FDC	None	31	05/06/1984	Male	Full time	372						C10	No	07may2015	08dec2016			Community	372	0	30-44 years	CD4 350-499	20796	0	20.366667	9	30	Cosmo City	1.6576738	Non-SA
249	FDC	None	38	07/07/1976	Female	Full time	611	Returned to reg care	TB diagnosis	NA	NA	NA	W10	No	11feb2015	16mar2016	1	1	Clinic	611	0	30-44 years	CD4>=500	20264	1	4.4666667	Comorbidity	10	Cosmo City	1.9987577	South Africa
250	FDC	None	30	19/08/1984	Male	Full time	561	Returned to reg care	Missing pickup altogether	NA	NA	NA	C07	No	11nov2014	27oct2015	1	1	Community	561	0	30-44 years	CD4>=500	20345	1	10.233334	Missing pickup altogether	27	Cosmo City	1.6090554	South Africa
251	FDC	None	33	20/05/1981	Female	Unemployed	300	Returned to reg care	2 buddy pickups	NA	NA	NA	C04	No	01oct2014	11nov2015	1	1	Community	300	1	30-44 years	CD4<350	20366	1	12.3	Other rule violation	24	Kya Sands	1.2403727	South Africa
252	FDC	None	44	24/01/1970	Male	Full time	269	Transferred out	NA	NA	NA	NA	W09		04nov2014		0	1	Clinic	269	0	30-44 years	CD4<350	20093	1	2.0666666	Volutary	9	Diepsloot	1.6653782	South Africa
253	FDC	None	27	17/07/1987	Female	Full time	376						C05	No	18jul2014	08jul2016			Community	376	0	18-29 years	CD4 350-499	20643	0	24	9	25	Diepsloot	1.7946578	South Africa
254	FDC	None	35	21/03/1981	Male	Full time	494						W08	No	10apr2015	16sep2016	0	0	Clinic	494	0	30-44 years	CD4 350-499	20657	1	15.633333	9	8	Diepsloot	1.7007778	South Africa
255	FDC	None	39	11/02/1975	Male	Full time	551	Returned to reg care	Missing pickup altogether	NA	NA	NA	C06		08aug2014		1	1	Community	551	0	30-44 years	CD4>=500	20374	1	14.366667	Missing pickup altogether	26	Diepsloot	1.5283233	South Africa
256	FDC	None	49	07/05/1965	Male	Full time	344						C04	No	06aug2014	25may2016			Community	344	0	45 years+	CD4<350	20599	0	22.933332	9	24	Kya Sands	1.1744778	South Africa
257	FDC	None	33	13/05/1982	Female	Unemployed							C09	No	02sep2015	26oct2016			Community	516	1	30-44 years	CD4>=500	20753	0	15	9	29	Diepsloot	1.4066768	South Africa
258	FDC	HCTZ	39	08/04/1975	Female	Part time	551	Returned to reg care	Missing pickup altogether	NA	NA	NA	C08	No	20nov2014	15sep2016	1	1	Community	551	0	30-44 years	CD4>=500	20359	1	10.4	Missing pickup altogether	28	Diepsloot	1.9421272	Non-SA
259	FDC	HCTZ	48	05/07/1976	Female	Full time	663						W11	No	28aug2015	10mar2017			Clinic	663	0	45 years+	CD4>=500	20888	0	19.666666	9	11	Fourways	2.4795809	South Africa
260	FDC	None	35	18/01/1980	Male	Full time	577						C10	No	07may2015	08dec2016			Community	577	0	30-44 years	CD4>=500	20796	0	20.366667	9	30	Cosmo City	2.1375606	South Africa
261	FDC	None	38	07/10/1975	Female	Unemployed	280	Returned to reg care	Missing pickup altogether	NA	NA	NA	W09	No	04nov2014	27oct2015	1	1	Clinic	280	1	30-44 years	CD4<350	20345	1	10.466666	Missing pickup altogether	9	Diepsloot	1.2330668	South Africa
262	FDC	None	37	20/06/1977	Male	Full time	275						C11	No	03jul2015	10mar2017			Community	275	0	30-44 years	CD4<350	20888	0	21.533333	9	31	Fourways	2.6588035	South Africa
263	FDC	None	29	21/07/1985	Female	Full time	520						C10	No	07may2015	08dec2016			Community	520	0	18-29 years	CD4>=500	20796	0	20.366667	9	30	Cosmo City	2.013464	Non-SA
264	FDC	None	29	26/04/1985	Male	Full time	625						W08	No	21nov2014	16sep2016			Clinic	625	0	18-29 years	CD4>=500	20713	0	23.166666	9	8	Diepsloot	1.8297267	Non-SA
265	FDC	None	37	18/08/1976	Female	Full time	529	Returned to reg care	Missing pickup altogether	NA	NA	NA	C11	No	08may2015	26aug2016	0	0	Community	529	0	30-44 years	CD4>=500	20768	1	18.4	Missing pickup altogether	31	Fourways	1.4496574	South Africa
266	FDC	None	42	12/11/1973	Male	Full time	435						C09	No	05nov2014	26oct2016			Community	435	0	30-44 years	CD4 350-499	20753	0	24	9	29	Diepsloot	1.8740997	Non-SA
267	FDC	HCTZ	42	09/11/1973	Female	Full time	293	Returned to reg care	Missing pickup altogether	NA	NA	NA	C09	No	11mar2015	28oct2015	1	1	Community	293	0	30-44 years	CD4<350	20345	1	6.2333331	Missing pickup altogether	29	Diepsloot	1.9678133	South Africa
268	FDC	None	38	06/08/1976	Female	Unemployed	225						C04	No	22jul2015	25may2016			Community	225	1	30-44 years	CD4<350	20599	0	11.266666	9	24	Kya Sands	1.4191164	South Africa
269	FDC	None	33	26/09/1980	Female	Full time	511	Returned to reg care	Viral rebound	NA	NA	Any VL>400	W01	No	15may2014	09apr2015	1	1	Clinic	511	0	30-44 years	CD4>=500	20138	1	9.333333	Viral rebound	1	Diepsloot	1.1785022	Non-SA
270	FDC	None	47	13/06/1967	Female	Full time	811						W06	No	14oct2014	26jul2016			Clinic	811	0	45 years+	CD4>=500	20661	0	22.700001	9	6	Diepsloot	2.1030903	South Africa
271	FDC	None	48	19/02/1966	Female	Part time	254						C01	No	14may2014	01mar2016			Community	254	0	45 years+	CD4<350	20514	0	22.9	9	21	Diepsloot	1.656803	South Africa
272	FDC	HCTZ	52	21/04/1963	Female	Full time							W01	No	04jun2015	02mar2016			Clinic	772	0	45 years+	CD4>=500	20515	0	10.066667	9	1	Diepsloot	1.8445324	South Africa
273	FDC	None	43	09/07/1971	Female	Full time	405						W11	No	08may2015	10mar2017			Clinic	405	0	30-44 years	CD4 350-499	20888	0	23.4	9	11	Fourways	1.9182006	South Africa
274	TFV, 3TC, NVP	None	40	10/08/1974	Male	Full time	729	Transferred out	Other	NA	NA	NA	W03	No	01sep2014	11jan2016	0	0	Clinic	729	0	30-44 years	CD4>=500	20380	1	13.766666	Other rule violation	3	Cosmo City	1.8438042	South Africa
275	FDC	None	39	05/11/1974	Female	Part time	629						W08	No	21nov2014	16sep2016	0	0	Clinic	629	0	30-44 years	CD4>=500	20657	1	20.299999	9	8	Diepsloot	1.7389302	Non-SA
276	FDC	None	32	11/11/1982	Female	Full time	313						W05	No	11sep2014	07jul2016	0	0	Clinic	313	0	30-44 years	CD4<350	20586	1	20.299999	9	5	Diepsloot	3.2479155	South Africa
277	FDC	None	42	13/11/1973	Female	Full time	409	Transferred out	NA	NA	NA	NA	C09	No	13may2015	08jul2015	0	1	Community	409	0	30-44 years	CD4 350-499	20145	1	9.4666672	Volutary	29	Diepsloot	2.5171583	South Africa
278	FDC	None	38	07/03/1976	Male	Part time	441						W03	No	19may2014	07mar2016			Clinic	441	0	30-44 years	CD4 350-499	20520	0	22.933332	9	3	Cosmo City	1.8453407	Non-SA
279	FDC	HCTZ	54	24/04/1960	Female	Full time	158						C11	Yes	08may2015	10mar2017			Community	158	0	45 years+	CD4<350	20888	0	23.4	9	31	Fourways	2.3017416	South Africa
280	FDC	None	46	12/04/1966	Male	Unemployed	424						C04	No	06aug2014	25may2016			Community	424	1	45 years+	CD4 350-499	20599	0	22.933332	9	24	Kya Sands	1.7437911	Non-SA
281	FDC	None	36	18/08/1977	Female	Full time	467	Returned to reg care	Viral rebound	NA	NA	Any VL>400	C03	No	15jul2014	05may2015	1	1	Community	467	0	30-44 years	CD4 350-499	20166	1	8.2333336	Viral rebound	23	Cosmo City	1.5118308	South Africa
282	FDC	None	42	11/12/1973	Female	Full time	503						W09	No	27oct2015	25oct2016			Clinic	503	0	30-44 years	CD4>=500	20752	0	13.133333	9	9	Diepsloot	1.5422424	South Africa
283	AZT, 3TC, EFV	None	35	26/10/1978	Male	Unemployed		Returned to reg care	2 consec late pickups	NA	NA	NA	C12	Yes	01oct2015	24nov2016	1	1	Community	551	1	30-44 years	CD4>=500	20838	1	15.866667	Other rule violation	32	Diepsloot	2.6413589	South Africa
284	FDC	None	41	25/05/1973	Female	Part time	343						W06	No	19aug2014	26jul2016			Clinic	343	0	30-44 years	CD4<350	20661	0	24	9	6	Diepsloot	1.1704792	South Africa
285	FDC	None	27	08/08/1988	Female	Part time	587	Returned to reg care	Missing pickup altogether	NA	NA	NA	C05	No	18jul2014	18mar2016	0	1	Community	587	0	18-29 years	CD4>=500	20507	1	19.5	Missing pickup altogether	25	Diepsloot	2.0273602	Non-SA
286	FDC	None	32	10/11/1981	Female	Unemployed	997	Returned to reg care	Pregnancy	NA	NA	NA	W03	No	14jul2014	11jan2016	0	1	Clinic	997	1	30-44 years	CD4>=500	20380	1	15.4	Pregnancy	3	Cosmo City	2.7712259	South Africa
287	FDC	None	36	07/06/1973	Male	Full time	623						W01	No	15may2014	02mar2016			Clinic	623	0	30-44 years	CD4>=500	20515	0	22.9	9	1	Diepsloot	1.2092433	Non-SA
288	FDC	None	30	10/05/1984	Female	Unemployed	1246						C10	No	02jul2015	08dec2016			Community	1246	1	30-44 years	CD4>=500	20796	0	18.5	9	30	Cosmo City	1.4179258	South Africa
289	FDC	None	29	24/08/1984	Female	Full time	731						C02	No	29jul2014	15mar2016			Community	731	0	18-29 years	CD4>=500	20528	0	20.833334	9	22	Diepsloot	1.3968685	Non-SA
290	FDC	None	30	26/01/1984	Female	Unemployed	880	Returned to reg care	Missing pickup altogether	NA	NA	NA	C03	No	21may2014	08mar2016	1	1	Community	880	1	30-44 years	CD4>=500	19926	1	2.0666666	Missing pickup altogether	23	Cosmo City	2.1273625	South Africa
291	Kaletra, 3TC, TFV	None	40	28/12/1973	Female	Full time	774						C01	No	09jul2014	01mar2016			Community	774	0	30-44 years	CD4>=500	20514	0	21.033333	9	21	Diepsloot	2.0410089	South Africa
292	Aluvia, AZT, 3TC	None	41	09/08/1973	Female	Full time	615						W08	No	10oct2014	16sep2016			Clinic	615	0	30-44 years	CD4>=500	20713	0	24	9	8	Diepsloot	1.3237593	South Africa
293	FDC	None	32	13/06/1982	Female	Unemployed	575						W04	Yes	06aug2014	25may2016			Clinic	575	1	30-44 years	CD4>=500	20599	0	22.933332	9	4	Kya Sands	3.6663487	Non-SA
294	Kaletra, 3TC, TFV	None	40	19/10/1974	Male	Full time	413	Returned to reg care	ART regimen change	NA	NA	NA	C04	No	06aug2014	27may2015	1	1	Community	413	0	30-44 years	CD4 350-499	20290	1	11.633333	Regimen change	24	Kya Sands	3.9105232	Non-SA
295	FDC	None	29	12/06/1985	Male	Full time	424						W03	No	14jul2014	07mar2016			Clinic	424	0	18-29 years	CD4 350-499	20520	0	21.066668	9	3	Cosmo City	1.7216458	South Africa
296	FDC	None	30	06/06/1984	Female	Full time	671	Returned to reg care	Pregnancy	NA	NA	NA	C12	No	06aug2015	19jan2017	1	1	Community	671	0	30-44 years	CD4>=500	20838	1	17.733334	Pregnancy	32	Diepsloot	1.4975834	South Africa
297	FDC	None	29	23/12/1984	Female	Full time	815						C09	No	14jan2015	26oct2016			Community	815	0	18-29 years	CD4>=500	20753	0	22.700001	9	29	Diepsloot	3.3714242	South Africa
298	FDC	None	38	27/01/1976	Male	Full time	518	Returned to reg care	2 consec late pickups	NA	NA	NA	C10	Yes	22oct2015	14jan2016	0	1	Community	518	0	30-44 years	CD4>=500	20467	1	2.8	Other rule violation	30	Cosmo City	1.7473928	South Africa
299	FDC	None	43	17/12/1971	Male	Full time	382						C03	No	31mar2015	08mar2016			Community	382	0	30-44 years	CD4 350-499	20521	0	12.433333	9	23	Cosmo City	1.9358031	South Africa
300	FDC	None	48	08/03/1967	Male	Full time	385						W09	Yes	13jan2015	25oct2016			Clinic	385	0	45 years+	CD4 350-499	20752	0	22.700001	9	9	Diepsloot	2.0424139	South Africa
301	FDC	None	40	28/03/1974	Female	Full time	363	Returned to reg care	Missing pickup altogether		NA	NA	W08	No	21nov2014	16sep2016	0	0	Clinic	363	0	30-44 years	CD4 350-499	20731	1	22.766666	Missing pickup altogether	8	Diepsloot	1.8532379	South Africa
302	FDC	None	38	29/06/1976	Male	Full time	595						W05	No	11sep2014	07jul2016			Clinic	595	0	30-44 years	CD4>=500	20642	0	23.166666	9	5	Diepsloot	1.5340277	South Africa
303	FDC	None	57	25/12/1971	Male	Full time	634						W06	No	14oct2014	26jul2016			Clinic	634	0	45 years+	CD4>=500	20661	0	22.700001	9	6	Diepsloot	3.5496929	Non-SA
304	FDC	None	33	16/01/1982	Female	Unemployed	566	Returned to reg care	Missing pickup altogether	NA	NA	NA	C10		10apr2015		1	1	Community	566	1	30-44 years	CD4>=500	20256	1	2.2666667	Missing pickup altogether	30	Cosmo City	2.4575756	South Africa
305	FDC	None	33	02/01/1980	Female	Unemployed	695	Returned to reg care	Missing pickup altogether	NA	NA	NA	W03	No	14jul2014	29jun2015	0	0	Clinic	695	1	30-44 years	CD4>=500	20283	1	12.166667	Missing pickup altogether	3	Cosmo City	1.9851277	South Africa
306	FDC	None	58	06/05/1957	Male	Full time	184	Returned to reg care	Missing pickup altogether	NA	NA	NA	W12	No	26nov2015	14apr2016	0	1	Clinic	184	0	45 years+	CD4<350	20223	1	5.5	Missing pickup altogether	12	Diepsloot	1.1722084	South Africa
307	FDC	None	32	09/09/1981	Male	Unemployed	530	Returned to reg care	2 consec late pickups	NA	NA	NA	W04	No	06aug2014	25may2016	1	1	Clinic	530	1	30-44 years	CD4>=500	20486	1	18.166666	Other rule violation	4	Kya Sands	2.2788131	Non-SA
308	FDC	None	32	07/07/1981	Female	Full time	398						W10	No	01jul2015	07dec2016			Clinic	398	0	30-44 years	CD4 350-499	20795	0	18.5	9	10	Cosmo City	1.4026276	South Africa
309	FDC	None	55	02/10/1958	Male	Unemployed	122	Returned to reg care	Missing pickup altogether	NA	NA	NA	W10	No	25mar2015	13jan2016	0	0	Clinic	122	1	45 years+	CD4<350	20391	1	7.3000002	Missing pickup altogether	10	Cosmo City	1.4410155	South Africa
310	FDC	None	40	12/08/1974	Female	Part time	436	Returned to reg care	Missing pickup altogether	NA	NA	NA	W09	No	13jan2015	25oct2016	0	1	Clinic	436	0	30-44 years	CD4 350-499	20401	1	10	Missing pickup altogether	9	Diepsloot	2.2522421	Non-SA
311	FDC	None	40	07/01/1974	Female	Unemployed	844	Returned to reg care	Missing pickup altogether	NA	NA	NA	C03		22apr2015	08mar2016	1	1	Community	844	1	30-44 years	CD4>=500	20313	1	3.7666667	Missing pickup altogether	23	Cosmo City	1.0412604	South Africa
312	FDC	None	35	05/06/1978	Male	Full time	762	Returned to reg care	Missing pickup altogether	NA	NA	NA	C04	No	06aug2014	01apr2015	0	1	Community	762	0	30-44 years	CD4>=500	20187	1	8.1999998	Missing pickup altogether	24	Kya Sands	3.0070646	South Africa
313	FDC	None	37	03/05/1977	Male	Full time	326	Returned to reg care	Missing pickup altogether	NA	NA	NA	C11	No	08may2015	18mar2016	1	1	Community	326	0	30-44 years	CD4<350	20422	1	6.8666668	Missing pickup altogether	31	Fourways	1.9176595	South Africa
314	FDC	None	30	25/04/1984	Female	Full time	138	Returned to reg care	Missing pickup altogether	NA	NA	NA	C07	No	20jan2015	30aug2016	0	1	Community	138	0	30-44 years	CD4<350	20403	1	9.833333	Missing pickup altogether	27	Cosmo City	1.1981995	South Africa
315	FDC	None	33	22/04/1981	Female	Full time	404	Returned to reg care	Missing pickup altogether	NA	NA	NA	C04	No	06aug2014	19nov2014	0	1	Community	404	0	30-44 years	CD4 350-499	20097	1	5.1999998	Missing pickup altogether	24	Kya Sands	2.5082839	South Africa
316	FDC	None	33	27/01/1981	Female	Full time	776						C01	No	09jul2014	01mar2016			Community	776	0	30-44 years	CD4>=500	20514	0	21.033333	9	21	Diepsloot	2.3134902	South Africa
317	FDC	None	41	06/07/1973	Female	Full time	843						W10	No	25mar2015	07dec2016			Clinic	843	0	30-44 years	CD4>=500	20795	0	21.766666	9	10	Cosmo City	1.2038541	South Africa
318	TFV, 3TC, NVP	HCTZ	56	01/01/1958	Female	Full time	571	Returned to reg care	Missing pickup altogether	NA	NA	NA	W05	Yes	17jul2014	03sep2015	1	1	Clinic	571	0	45 years+	CD4>=500	20345	1	14.133333	Missing pickup altogether	5	Diepsloot	1.8156185	South Africa
319	FDC	None	29	15/12/1984	Female	Unemployed	848	Returned to reg care	Pregnancy	NA	NA	NA	C01	No	14may2014	08apr2015	1	1	Community	848	1	18-29 years	CD4>=500	20137	1	9.333333	Pregnancy	21	Diepsloot	1.934522	South Africa
320	FDC	None	39	10/05/1975	Male	Full time		Returned to reg care	Missing pickup altogether	NA	NA	NA	W01	No	04jun2015	02mar2016	1	1	Clinic	687	0	30-44 years	CD4>=500	20533	1	9.666667	Missing pickup altogether	1	Diepsloot	1.3709303	South Africa
321	FDC	None	32	12/07/1982	Male	Part time	363	Returned to reg care	Missing pickup altogether	NA	NA	NA	W01	No	10jul2014	11feb2016	1	1	Clinic	363	0	30-44 years	CD4 350-499	20522	1	20.266666	Missing pickup altogether	1	Diepsloot	1.5547383	South Africa
322	FDC	None	39	08/04/1975	Male	Full time	649	Returned to reg care	Missing pickup altogether	NA	NA	NA	W03		26jun2014		1	1	Clinic	649	0	30-44 years	CD4>=500	19926	1	.86666667	Missing pickup altogether	3	Cosmo City	2.3943007	South Africa
323	FDC	None	31	08/05/1983	Male	Full time	364						W01	No	01apr2015	02mar2016			Clinic	364	0	30-44 years	CD4 350-499	20515	0	12.2	9	1	Diepsloot	1.5656593	South Africa
324	FDC	None	34	14/12/1979	Male	Full time	616						C04	No	06aug2014	25may2016			Community	616	0	30-44 years	CD4>=500	20599	0	22.933332	9	24	Kya Sands	2.9283013	South Africa
325	Aluvia, AZT, 3TC	None	36	11/09/1977	Female	Full time	1117						W03	No	29jun2015	07mar2016			Clinic	1117	0	30-44 years	CD4>=500	20520	0	9.3999996	9	3	Cosmo City	1.8204303	South Africa
326	FDC	None	44	23/10/1970	Female	Full time	315						C11	No	08may2015	10mar2017			Community	315	0	30-44 years	CD4<350	20888	0	23.4	9	31	Fourways	1.3991977	South Africa
327	AZT, 3TC, EFV	None	43	01/08/1971	Male	Full time	265						C01	No	14may2014	01mar2016			Community	265	0	30-44 years	CD4<350	20514	0	22.9	9	21	Diepsloot	2.3686452	Non-SA
328	Kaletra, 3TC, TFV	None	34	10/05/1980	Female	Full time	1070	Returned to reg care	Pregnancy	NA	NA	NA	W02	No	09jun2014	01feb2016	0	1	Clinic	1070	0	30-44 years	CD4>=500	19821	1	9.9333334	Pregnancy	2	Diepsloot	3.9722059	South Africa
329	Kaletra, 3TC, TFV	None	38	07/01/1977	Female	Full time	827	Returned to reg care	Excluding comorbidity	NA	NA	NA	C03	No	05may2015	20oct2015	1	1	Community	827	0	30-44 years	CD4>=500	20269	1	1.8666667	Comorbidity	23	Cosmo City	3.2968886	Non-SA
330	FDC	None	58	25/06/1956	Female	Part time	127						C02	No	15apr2014	15mar2016			Community	127	0	45 years+	CD4<350	20528	0	24	9	22	Diepsloot	3.5288317	South Africa
331	FDC	None	35	15/04/1979	Female	Part time	516	Returned to reg care	Missing pickup altogether	NA	NA	NA	C07	No	11nov2014	12may2015	0	0	Community	516	0	30-44 years	CD4>=500	20227	1	6.3000002	Missing pickup altogether	27	Cosmo City	2.1680384	Non-SA
332	FDC	None	35	28/09/1975	Female	Unemployed	653						W06	No	14oct2014	26jul2016			Clinic	653	1	30-44 years	CD4>=500	20661	0	22.700001	9	6	Diepsloot	2.052959	South Africa
333	FDC	None	36	14/11/1978	Female	Part time	678						C05	No	18jul2014	08jul2016			Community	678	0	30-44 years	CD4>=500	20643	0	24	9	25	Diepsloot	2.6905205	Non-SA
334	FDC	None	48	12/07/1966	Female	Full time	385						C10	No	07may2015	08dec2016			Community	385	0	45 years+	CD4 350-499	20796	0	20.366667	9	30	Cosmo City	2.5135372	South Africa
335	tdf,nvp,3tc	None	42	08/07/1972	Male	Full time							W12	No	06aug2015	19jan2017			Clinic	637	0	30-44 years	CD4>=500	20838	0	18.733334	9	12	Diepsloot	2.1731615	South Africa
336	FDC	None	52	24/06/1963	Female	Full time							W12	No	06aug2015	19jan2017			Clinic	670	0	45 years+	CD4>=500	20838	0	18.733334	9	12	Diepsloot	2.0964777	Non-SA
337	FDC	None	39	29/08/1975	Male	Unemployed	374						W07	No	09mar2015	29aug2016			Clinic	374	1	30-44 years	CD4 350-499	20695	0	18.966667	9	7	Cosmo City	1.5984809	South Africa
338	TFV, 3TC, NVP	HCTZ	61	06/09/1952	Male	Unemployed	335						C01	Yes	14may2014	01mar2016			Community	335	1	45 years+	CD4<350	20514	0	22.9	9	21	Diepsloot	1.4734024	Non-SA
339	FDC	None	26	24/03/1987	Male	Full time	635	Returned to reg care	Missing pickup altogether	NA	NA	NA	C10	No	26mar2015	07may2015	1	1	Community	635	0	18-29 years	CD4>=500	20256	1	2.7666667	Missing pickup altogether	30	Cosmo City	2.419837	Non-SA
340	FDC	None	33	01/09/1981	Male	Full time	192						C03	No	05may2015	08mar2016			Community	192	0	30-44 years	CD4<350	20521	0	11.266666	9	23	Cosmo City	1.4511521	Non-SA
341	FDC	None	54	06/09/1960	Male	Full time	340						C11	No	08may2015	13jan2017	0	0	Community	340	0	45 years+	CD4<350	20832	1	20.533333	9	31	Fourways	1.8523791	South Africa
342	FDC	None	28	07/04/1987	Male	Unemployed	338	Returned to reg care	Missing pickup altogether	NA	NA	NA	C04	No	21apr2015		0	0	Community	338	1	18-29 years	CD4<350	20293	1	3.1333334	Missing pickup altogether	24	Kya Sands	1.8799607	South Africa
343	FDC	None	43	03/09/1971	Male	Part time	435						W09	No	10mar2015	25oct2016			Clinic	435	0	30-44 years	CD4 350-499	20752	0	20.833334	9	9	Diepsloot	2.0473533	South Africa
344	FDC	None	52	05/05/1960	Male	Full time	765						C05	No	18jul2014	08jul2016			Community	765	0	45 years+	CD4>=500	20643	0	24	9	25	Diepsloot	2.1663673	South Africa
345	FDC	None	41	09/12/1972	Female	Part time	916						W10	No	01jul2015	07dec2016			Clinic	916	0	30-44 years	CD4>=500	20795	0	18.5	9	10	Cosmo City	2.2843375	South Africa
346	FDC	None	28	08/08/1986	Female	Full time	562						C06	No	15oct2014	27jul2016			Community	562	0	18-29 years	CD4>=500	20662	0	22.700001	9	26	Diepsloot	1.3022184	South Africa
347	FDC	None	38	25/05/1977	Female	Full time	65						C08	No	23jul2015	15sep2016			Community	65	0	30-44 years	CD4<350	20712	0	15	9	28	Diepsloot	1.6675944	South Africa
348	FDC	None	34	31/12/1979	Male	Full time	367	Returned to reg care	2 buddy pickups	NA	NA	NA	C04	No	18jun2014		1	1	Community	367	0	30-44 years	CD4 350-499	20047	1	5.1666665	Other rule violation	24	Kya Sands	2.6036448	South Africa
349	FDC	None	37	07/05/1977	Female	Full time	1016						C02	No	26may2015	15mar2016			Community	1016	0	30-44 years	CD4>=500	20528	0	10.8	9	22	Diepsloot	1.4894567	South Africa
350	FDC	HCTZ	38	25/02/1977	Male	Full time	215						W11	No	20mar2015	10mar2017	0	0	Clinic	215	0	30-44 years	CD4<350	20832	1	22.166666	9	11	Fourways	1.9564888	South Africa
351	FDC	None	39	05/02/1975	Female	Full time	511						C06	No	15oct2014	27jul2016			Community	511	0	30-44 years	CD4>=500	20662	0	22.700001	9	26	Diepsloot	1.9840326	South Africa
352	FDC	HCTZ	43	09/10/1971	Female	Full time	583						W08	No	21nov2014	16sep2016			Clinic	583	0	30-44 years	CD4>=500	20713	0	23.166666	9	8	Diepsloot	1.1713933	South Africa
353	FDC	None	56	10/06/1958	Male	Unemployed	192						W03	No	01sep2014	07mar2016			Clinic	192	1	45 years+	CD4<350	20520	0	19.433332	9	3	Cosmo City	1.4309573	South Africa
354	FDC	None	30	18/05/1984	Female	Full time	516						C10	No	26mar2015	08dec2016			Community	516	0	30-44 years	CD4>=500	20796	0	21.766666	9	30	Cosmo City	1.9154091	South Africa
355	Kaletra, 3TC, TFV	None	34	16/11/1980	Female	Unemployed	748	Returned to reg care	Pregnancy	NA	NA	NA	W11	No	08may2015	15jan2016	1	1	Clinic	748	1	30-44 years	CD4>=500	20387	1	5.6999998	Pregnancy	11	Fourways	1.9658254	South Africa
356	FDC	HCTZ	56	01/08/1958	Female	Full time	729						C06	Yes	15oct2014	27jul2016			Community	729	0	45 years+	CD4>=500	20662	0	22.700001	9	26	Diepsloot	1.9717268	South Africa
357	FDC	None	29	11/06/1984	Female	Full time	583	Returned to reg care	Pregnancy	NA	NA	NA	C04	No	06aug2014	01apr2015	1	1	Community	583	0	18-29 years	CD4>=500	20135	1	6.4666667	Pregnancy	24	Kya Sands	1.6516346	South Africa
358	FDC	None	38	17/01/1977	Male	Full time	424						C04	No	22jul2015	11nov2015			Community	424	0	30-44 years	CD4 350-499	20403	0	4.7333336	9	24	Kya Sands	2.8713105	South Africa
359	FDC	None	40	03/04/1975	Male	Full time	744						C12	No	06aug2015	19jan2017			Community	744	0	30-44 years	CD4>=500	20838	0	18.733334	9	32	Diepsloot	1.4995637	Non-SA
360	FDC	None	33	04/06/1982	Female	Full time	878						W02	No	09jun2014	14mar2016	0	0	Clinic	878	0	30-44 years	CD4>=500	20485	1	20.066668	9	2	Diepsloot	1.7896202	Non-SA
361	FDC	None	28	26/03/1986	Female	Full time	601						W03	No	19may2014	07mar2016			Clinic	601	0	18-29 years	CD4>=500	20520	0	22.933332	9	3	Cosmo City	1.2464085	South Africa
362	FDC	None	47	16/02/1967	Male	Full time	260						C06	No	15oct2014	27jul2016			Community	260	0	45 years+	CD4<350	20662	0	22.700001	9	26	Diepsloot	1.9850721	South Africa
363	FDC	None	39	13/01/1975	Female	Full time	473	Returned to reg care	Missing pickup altogether	NA	NA	NA	C08	No	24oct2014		1	1	Community	473	0	30-44 years	CD4 350-499	20292	1	9.0666666	Missing pickup altogether	28	Diepsloot	2.4356475	South Africa
364	FDC	None	29	10/02/1985	Female	Unemployed	566						C10	No	12feb2015	08dec2016			Community	566	1	18-29 years	CD4>=500	20796	0	23.166666	9	30	Cosmo City	1.6842132	South Africa
365	FDC	None	45	25/09/1968	Female	Full time	434	Returned to reg care	Viral rebound	NA	NA	Any VL>400	C03	No	15jul2014	24mar2015	1	1	Community	434	0	45 years+	CD4 350-499	20166	1	8.2333336	Viral rebound	23	Cosmo City	1.3898602	Non-SA
366	FDC	None	29	30/03/1985	Male	Full time	462						W01	No	13mar2014	02mar2016			Clinic	462	0	18-29 years	CD4 350-499	20515	0	24	9	1	Diepsloot	1.7670121	South Africa
367	FDC	None	40	05/05/1973	Male	Full time	269						C02	No	10jun2014	15mar2016			Community	269	0	30-44 years	CD4<350	20528	0	22.466667	9	22	Diepsloot	1.5460634	Non-SA
368	FDC	None	39	15/12/1974	Female	Part time	215	Returned to reg care	Pregnancy	NA	NA	NA	C02	No	15apr2014	17mar2015	1	1	Community	215	0	30-44 years	CD4<350	20166	1	11.266666	Pregnancy	22	Diepsloot	1.4513464	South Africa
369	FDC	None	36	03/01/1978	Female	Part time	591	Returned to reg care	Missing pickup altogether	NA	NA	NA	C07	No	20jan2015	12may2015	1	1	Community	591	0	30-44 years	CD4>=500	20123	1	.5	Missing pickup altogether	27	Cosmo City	2.619683	South Africa
370	FDC	None	28	28/06/1986	Male	Full time		Returned to reg care	Other	NA	NA	NA	C03	No	14apr2015	08mar2016	1	1	Community	446	0	18-29 years	CD4 350-499	20290	1	3.2666667	Other rule violation	23	Cosmo City	1.729236	South Africa
371	FDC	None	44	17/04/1970	Male	Full time	266						C12	No	06aug2015	19jan2017	0	0	Community	266	0	30-44 years	CD4<350	20950	1	21.466667	9	32	Diepsloot	1.664464	Non-SA
372	FDC	None	42	28/09/1973	Male	Full time	292	Returned to reg care	Missing pickup altogether		NA	NA	W10	No	25mar2015	07dec2016	1	1	Clinic	292	0	30-44 years	CD4<350	20731	1	18.633333	Missing pickup altogether	10	Cosmo City	2.4968464	Non-SA
373	FDC	None	36	06/11/1978	Female	Full time	176						W06	No	19aug2014	26jul2016			Clinic	176	0	30-44 years	CD4<350	20661	0	24	9	6	Diepsloot	3.3125389	South Africa
374	FDC	None	31	23/11/1983	Female	Full time	546						C02	No	15apr2014	15mar2016			Community	546	0	30-44 years	CD4>=500	20528	0	24	9	22	Diepsloot	2.3816423	South Africa
375	FDC	None	45	09/03/1969	Female	Full time	338						W01	No	04jun2015	02mar2016	0	0	Clinic	338	0	45 years+	CD4<350	20411	1	5.5999999	9	1	Diepsloot	1.7924087	South Africa
376	FDC	None	37	30/03/1977	Female	Full time	320						W04	No	30sep2014	25may2016			Clinic	320	0	30-44 years	CD4<350	20599	0	21.1	9	4	Kya Sands	1.7179844	Non-SA
377	FDC	None	36	30/01/1985	Male	Full time	412	Returned to reg care	Missing pickup altogether	NA	NA	NA	C12	No	06aug2015	06aug2015	1	1	Community	412	0	30-44 years	CD4 350-499	20283	1	11.233334	Missing pickup altogether	32	Diepsloot	2.3877203	South Africa
378	FDC	None	32	08/11/1983	Male	Full time	441						W06	No	24nov2015	26jul2016			Clinic	441	0	30-44 years	CD4 350-499	20661	0	9.166667	9	6	Diepsloot	2.17764	South Africa
379	FDC	None	29	04/11/1984	Female	Full time	809						W06	No	14oct2014	26jul2016			Clinic	809	0	18-29 years	CD4>=500	20661	0	22.700001	9	6	Diepsloot	1.7512516	Non-SA
380	FDC	None	29	27/02/1985	Female	Part time	592						C01	No	14may2014	01mar2016			Community	592	0	18-29 years	CD4>=500	20514	0	22.9	9	21	Diepsloot	2.1051185	South Africa
381	FDC	None	29	09/10/1984	Male	Full time	412						W07	No	10nov2014	29aug2016			Clinic	412	0	18-29 years	CD4 350-499	20695	0	22.933332	9	7	Cosmo City	1.8113744	South Africa
382	FDC		41	12/30/1970	Male		747						W08	No	10oct2014	16sep2016	0	0	Clinic	747	0	30-44 years	CD4>=500	20657	1	21.700001	9	8	Diepsloot	2.3086085	South Africa
383	FDC	None	50	03/03/1963	Male	Full time	167	Returned to reg care	Missing pickup altogether	NA	NA	NA	W10		31mar2015		0	0	Clinic	167	0	45 years+	CD4<350	20391	1	7.0999999	Missing pickup altogether	10	Cosmo City	1.7990482	South Africa
384	FDC	None	44	02/02/1971	Male	Full time							C01	No	04jun2015	01mar2016			Community	851	0	30-44 years	CD4>=500	20514	0	10.033334	9	21	Diepsloot	1.5695932	South Africa
385	FDC	None	25	23/06/1988	Female	Unemployed	851						W04	No	06aug2014	25may2016			Clinic	851	1	18-29 years	CD4>=500	20599	0	22.933332	9	4	Kya Sands	2.3078065	South Africa
386	FDC	None	28	01/06/1986	Female	Part time	990	Returned to reg care	Missing pickup altogether	NA	NA	NA	W01	No	17sep2015	11feb2016	1	1	Clinic	990	0	18-29 years	CD4>=500	20522	1	5.8000002	Missing pickup altogether	1	Diepsloot	1.4440237	South Africa
387	FDC	None	41	04/09/1972	Female	Full time	242						W03	No	14jul2014	07mar2016			Clinic	242	0	30-44 years	CD4<350	20520	0	21.066668	9	3	Cosmo City	1.6390465	South Africa
388	FDC	None	27	04/11/1987	Female	Unemployed	864						W05	No	11sep2014	07jul2016			Clinic	864	1	18-29 years	CD4>=500	20642	0	23.166666	9	5	Diepsloot	2.0740986	South Africa
389	FDC	None	29	08/03/1986	Female	Unemployed	363						C02	No	26may2015	15mar2016			Community	363	1	18-29 years	CD4 350-499	20528	0	10.8	9	22	Diepsloot	1.1672707	South Africa
390	Kaletra, 3TC, TFV	None	41	03/03/1974	Male	Full time	548	Returned to reg care	Missing pickup altogether	NA	NA	NA	C11	No	08may2015	29apr2016	0	0	Community	548	0	30-44 years	CD4>=500	20391	1	5.8333335	Missing pickup altogether	31	Fourways	1.3078527	Non-SA
391	TFV, 3TC, NVP	None	30	01/11/1984	Female	Full time	551	Returned to reg care	Missing pickup altogether	NA	NA	NA	W07	Yes	09mar2015	26oct2015	1	1	Clinic	551	0	30-44 years	CD4>=500	20403	1	8.2333336	Missing pickup altogether	7	Cosmo City	2.0312145	South Africa
392	FDC	None	29	16/10/1984	Male	Part time	433						C02	No	10jun2014	15mar2016			Community	433	0	18-29 years	CD4 350-499	20528	0	22.466667	9	22	Diepsloot	1.7524337	South Africa
393	FDC	None	30	03/01/1985	Female	Full time							C12	No	06aug2015	19jan2017			Community	704	0	30-44 years	CD4>=500	20838	0	18.733334	9	32	Diepsloot	2.2810268	Non-SA
394	FDC	None	39	04/11/1975	Female	Full time							W12	No	04jun2015	19jan2017			Clinic	360	0	30-44 years	CD4 350-499	20838	0	20.833334	9	12	Diepsloot	1.4061061	Non-SA
395	FDC	None	40	12/02/1974	Male	Unemployed	393	Returned to reg care	Missing pickup altogether	NA	NA	NA	W10	No	25mar2015	13jan2016	1	1	Clinic	393	1	30-44 years	CD4 350-499	20391	1	7.3000002	Missing pickup altogether	10	Cosmo City	1.8586161	Non-SA
396	FDC	None	36	26/05/1978	Female	Full time	678						W04	No	30sep2014	25may2016			Clinic	678	0	30-44 years	CD4>=500	20599	0	21.1	9	4	Kya Sands	1.3768538	South Africa
397	FDC	None	39	19/06/1975	Male	Full time	692						W11	No	08may2015	10mar2017			Clinic	692	0	30-44 years	CD4>=500	20888	0	23.4	9	11	Fourways	1.9965816	South Africa
398	FDC	None	46	25/10/1967	Female	Full time	398						W11	No	08may2015	10mar2017			Clinic	398	0	45 years+	CD4 350-499	20888	0	23.4	9	11	Fourways	1.6351099	South Africa
399	FDC	None	43	03/03/1972	Female	Part time	434	Returned to reg care	Missing pickup altogether	NA	NA	NA	W06	No	14aug2014		1	1	Clinic	434	0	30-44 years	CD4 350-499	20010	1	2.0333333	Missing pickup altogether	6	Diepsloot	1.9953721	Non-SA
400	FDC	None	30	20/08/1983	Female	Full time	198						W04	No	06aug2014	25may2016			Clinic	198	0	30-44 years	CD4<350	20599	0	22.933332	9	4	Kya Sands	2.0452051	Non-SA
401	FDC	None	33	02/05/1980	Female	Full time	605	Returned to reg care	Missing pickup altogether	NA	NA	NA	C06	No	15oct2014	27jul2016	0	0	Community	605	0	30-44 years	CD4>=500	20374	1	12.1	Missing pickup altogether	26	Diepsloot	2.1145196	South Africa
402	FDC	None	42	03/03/1971	Female	Full time	523						W06	No	14oct2014	26jul2016			Clinic	523	0	30-44 years	CD4>=500	20661	0	22.700001	9	6	Diepsloot	2.8730063	Non-SA
403	FDC	None	33	08/06/1981	Female	Full time	578						W02	No	25may2015	14mar2016			Clinic	578	0	30-44 years	CD4>=500	20527	0	10.8	9	2	Diepsloot	1.962543	Non-SA
404	FDC	None	33	12/08/1980	Female	Full time	459	Returned to reg care	Pregnancy	NA	NA	NA	W01	No	15may2014	23oct2014	1	1	Clinic	459	0	30-44 years	CD4 350-499	19970	1	3.7333333	Pregnancy	1	Diepsloot	2.1686158	Non-SA
405	FDC	None	35	12/08/1978	Male	Full time	501						W03	No	01sep2014	07mar2016			Clinic	501	0	30-44 years	CD4>=500	20520	0	19.433332	9	3	Cosmo City	2.0380738	South Africa
406	FDC	None	28	06/06/1986	Female	Full time							C02	No	26may2015	15mar2016			Community	764	0	18-29 years	CD4>=500	20528	0	10.8	9	22	Diepsloot	1.8338095	South Africa
407	FDC	None	49	12/03/1966	Female	Full time	786						W11	No	03jul2015	10mar2017			Clinic	786	0	45 years+	CD4>=500	20888	0	21.533333	9	11	Fourways	1.3090123	Non-SA
408	FDC	None	34	12/11/1978	Female	Full time	425						W02	No	14apr2014	14mar2016			Clinic	425	0	30-44 years	CD4 350-499	20527	0	24	9	2	Diepsloot	1.6856112	South Africa
409	FDC	None	35	07/12/1979	Female	Unemployed	662	Returned to reg care	Pregnancy	NA	NA	NA	C06	No	15oct2014	10dec2014	1	1	Community	662	1	30-44 years	CD4>=500	20044	1	1.1	Pregnancy	26	Diepsloot	2.0769258	South Africa
410	FDC	None	30	17/08/1983	Female	Unemployed	927	Returned to reg care	Pregnancy	NA	NA	NA	C06	No	20aug2014	10jun2015	1	1	Community	927	1	30-44 years	CD4>=500	20306	1	11.7	Pregnancy	26	Diepsloot	1.6465816	South Africa
411	FDC	None	40	27/12/1973	Male	Part time	188						W02	No	14apr2014	14mar2016	0	0	Clinic	188	0	30-44 years	CD4<350	20485	1	21.933332	9	2	Diepsloot	2.7811782	South Africa
412	FDC	None	44	10/11/1969	Female	Part time	579						W02	No	28jul2014	14mar2016			Clinic	579	0	30-44 years	CD4>=500	20527	0	20.833334	9	2	Diepsloot	2.6459937	South Africa
413	FDC	None	60	18/09/1953	Male	Full time	469						C01	No	04jun2015	01mar2016			Community	469	0	45 years+	CD4 350-499	20514	0	10.033334	9	21	Diepsloot	2.999866	South Africa
414	FDC	None	32	09/09/1982	Female	Unemployed	473						C09	No	11mar2015	26oct2016			Community	473	1	30-44 years	CD4 350-499	20753	0	20.833334	9	29	Diepsloot	2.6521275	Non-SA
415	FDC	None	33	25/08/1980	Female	Full time	281						W02	No	14apr2014	14mar2016			Clinic	281	0	30-44 years	CD4<350	20527	0	24	9	2	Diepsloot	2.6864064	South Africa
416	FDC	None	37	11/11/1977	Female	Full time	788						W07	No	11may2015	29aug2016			Clinic	788	0	30-44 years	CD4>=500	20695	0	16.866667	9	7	Cosmo City	2.4053602	South Africa
417	FDC	None	38	29/02/1976	Female	Full time	823						C06	No	15oct2014	27jul2016			Community	823	0	30-44 years	CD4>=500	20662	0	22.700001	9	26	Diepsloot	1.5062679	Non-SA
418	TFV, 3TC, NVP	None	33	27/04/1981	Female	Full time	726	Returned to reg care	Excluding comorbidity	NA		NA	W09	No	04nov2014	01sep2015	1	1	Clinic	726	0	30-44 years	CD4>=500	20303	1	9.0666666	Comorbidity	9	Diepsloot	1.3743939	South Africa
419	FDC	None	41	04/02/1973	Female	Full time	413	Returned to reg care	Missing pickup altogether	NA	NA	NA	C03	No	10mar2015	08mar2016	1	1	Community	413	0	30-44 years	CD4 350-499	20157	1	.1	Missing pickup altogether	23	Cosmo City	2.5495257	South Africa
420	FDC	HCTZ	55	10/11/1958	Female	Full time	715						W09	No	13jan2015	25oct2016			Clinic	715	0	45 years+	CD4>=500	20752	0	22.700001	9	9	Diepsloot	1.8280478	South Africa
421	FDC	None	28	12/12/1985	Male	Full time	490						C04	No	01oct2014	16sep2015			Community	490	0	18-29 years	CD4 350-499	20347	0	12.666667	9	24	Kya Sands	2.1945348	South Africa
422	FDC	None	29	07/06/1986	Female	Unemployed	458						W09	No	10mar2015	25oct2016			Clinic	458	1	18-29 years	CD4 350-499	20752	0	20.833334	9	9	Diepsloot	1.5873481	South Africa
423	FDC	None	43	08/02/1970	Female	Full time	526						W01	No	10jul2014	02mar2016			Clinic	526	0	30-44 years	CD4>=500	20515	0	21.033333	9	1	Diepsloot	1.6738495	South Africa
424	FDC	None	34	07/02/1980	Male	Full time	646						W03	No	19may2014	07mar2016			Clinic	646	0	30-44 years	CD4>=500	20520	0	22.933332	9	3	Cosmo City	1.8771178	South Africa
425	FDC	None	30	24/10/1983	Male	Part time	598	Returned to reg care	Other	NA	NA	NA	W04	No	23may2014		0	1	Clinic	598	0	30-44 years	CD4>=500	19911	1	1.5	Other rule violation	4	Kya Sands	1.4846332	South Africa
426	FDC	HCTZ	46	15/10/1968	Female	Full time	618						W07	Yes	10nov2014	29aug2016			Clinic	618	0	45 years+	CD4>=500	20695	0	22.933332	9	7	Cosmo City	2.0887222	Non-SA
427	FDC	None	43	04/06/1971	Female	Full time	472	Returned to reg care	Viral rebound	NA	NA	3 VL 'Blips' (<200)	C04	No	06aug2014	19nov2014	1	1	Community	472	0	30-44 years	CD4 350-499	20038	1	3.2333333	Viral rebound	24	Kya Sands	1.542239	South Africa
428	FDC	None	35	12/01/1980	Female	Full time	555						W11	No	08may2015	10mar2017			Clinic	555	0	30-44 years	CD4>=500	20888	0	23.4	9	11	Fourways	1.3212267	South Africa
429	Aluvia, AZT, 3TC	None	35	02/07/1979	Male	Unemployed	463	Returned to reg care	Missing pickup altogether	NA	NA	NA	C03	No	02sep2014	05may2015	0	0	Community	463	1	30-44 years	CD4 350-499	20391	1	14.1	Missing pickup altogether	23	Cosmo City	2.1381123	South Africa
430	FDC	None	39	04/12/1975	Female	Full time		Returned to reg care	Pregnancy	NA	NA	NA	C02	No	26may2015	15mar2016	1	1	Community	306	0	30-44 years	CD4<350	20529	1	9.833333	Pregnancy	22	Diepsloot	2.5082786	Non-SA
431	FDC	None	85	31/01/1986	Female	Full time	570	Returned to reg care	Missing pickup altogether	NA	NA	NA	C08	No	20nov2014	28may2015	0	1	Community	570	0	45 years+	CD4>=500	20292	1	8.166667	Missing pickup altogether	28	Diepsloot	2.9194429	South Africa
432	FDC	None	36	08/02/1978	Female	Full time	347	Returned to reg care	Missing pickup altogether	NA	NA	NA	W07	No	10nov2014	18jan2016	0	1	Clinic	347	0	30-44 years	CD4<350	20403	1	12.2	Missing pickup altogether	7	Cosmo City	1.9590449	South Africa
433	TFV, 3TC, NVP	None	32	15/06/1981	Female	Full time	541	Returned to reg care	Missing pickup altogether	NA	NA	NA	W02	Yes	13may2014		0	1	Clinic	541	0	30-44 years	CD4>=500	19912	1	1.8666667	Missing pickup altogether	2	Diepsloot	1.8787612	South Africa
434	FDC	None	48	14/07/1966	Male	Full time	416						W03	No	04may2015	07mar2016			Clinic	416	0	45 years+	CD4 350-499	20520	0	11.266666	9	3	Cosmo City	1.1291687	South Africa
435	FDC	None	39	14/02/1975	Female	Unemployed	834	Returned to reg care	Pregnancy	NA	NA	NA	C06	No	20aug2014	30sep2015	1	1	Community	834	1	30-44 years	CD4>=500	20311	1	11.866667	Pregnancy	26	Diepsloot	1.4806318	South Africa
436	alv,truvada	None	49	18/05/1965	Female	Unemployed							C09	No	11mar2015	26oct2016			Community	349	1	45 years+	CD4<350	20753	0	20.833334	9	29	Diepsloot	2.1008918	South Africa
437	FDC	None	36	08/09/1976	Female	Part time	306	Returned to reg care	Missing pickup altogether	NA	NA	NA	C10	No	07aug2015	07aug2015	0	1	Community	306	0	30-44 years	CD4<350	20170	1	7.4333334	Missing pickup altogether	30	Cosmo City	2.7753119	South Africa
438	FDC	None	36	10/09/1978	Female	Unemployed	910	Returned to reg care	Missing pickup altogether	NA	NA	NA	C04	No	06aug2014	04feb2015	1	1	Community	910	1	30-44 years	CD4>=500	20135	1	6.4666667	Missing pickup altogether	24	Kya Sands	1.2302845	Non-SA
439	FDC	None	32	25/05/1981	Female	Full time	698						C01	No	09jul2014	01mar2016			Community	698	0	30-44 years	CD4>=500	20514	0	21.033333	9	21	Diepsloot	1.5221286	South Africa
440	Aluvia, AZT, 3TC	None	42	02/08/1971	Male	Unemployed	558	Returned to reg care	Missing pickup altogether	NA	NA	NA	W06	No	19aug2014	26jul2016	0	0	Clinic	558	1	30-44 years	CD4>=500	20622	1	22.266666	Missing pickup altogether	6	Diepsloot	1.1781262	South Africa
441	FDC	None	51	14/03/1962	Male	Full time	311						W02	No	28jul2014	14mar2016			Clinic	311	0	45 years+	CD4<350	20527	0	20.833334	9	2	Diepsloot	1.1422029	South Africa
442	abc,lpv,3tc	None	39	08/03/1976	Male	Full time							C01	No	08apr2015	01mar2016			Community	197	0	30-44 years	CD4<350	20514	0	11.933333	9	21	Diepsloot	1.2079141	South Africa
443	FDC	None	40	05/01/2014	Female	Part time	518	Returned to reg care	Excluding comorbidity	NA	NA	NA	W10	No	11feb2015	04may2016	1	1	Clinic	518	0	30-44 years	CD4>=500	20257	1	4.2333331	Comorbidity	10	Cosmo City	3.2071912	South Africa
444	Aluvia, AZT, 3TC	None	30	22/04/1983	Female	Full time	243	Returned to reg care	Viral rebound	NA	NA	Any VL>400	W04	No	06aug2014	03feb2015	1	1	Clinic	243	0	30-44 years	CD4<350	20122	1	6.0333333	Viral rebound	4	Kya Sands	1.4700576	South Africa
445	FDC	None	31	28/11/1981	Female	Full time	451						C08	No	20nov2014	15sep2016	0	0	Community	451	0	30-44 years	CD4 350-499	20658	1	20.366667	9	28	Diepsloot	2.0166438	South Africa
446	FDC	None	30	30/08/1981	Female	Full time	859	Returned to reg care	Missing pickup altogether	NA	NA	NA	C05	No	23jun2014		1	1	Community	859	0	30-44 years	CD4>=500	19943	1	1.5333333	Missing pickup altogether	25	Diepsloot	1.5345255	South Africa
447	TFV, 3TC, NVP	None	50	20/07/1963	Male	Full time		Returned to reg care	Voluntary return	relocating and last job	NA	NA	C03	No	15jul2014	05may2015	1	1	Community	700	0	45 years+	CD4>=500	20229	1	10.333333	Volutary	23	Cosmo City	2.4305129	Non-SA
448	FDC	HCTZ	52	29/05/1962	Male	Part time							W01	No	30jul2015	02mar2016			Clinic	542	0	45 years+	CD4>=500	20515	0	8.1999998	9	1	Diepsloot	2.941622	Non-SA
449	FDC	None	40	24/09/1974	Female	Full time	549						W11	No	08may2015	10mar2017			Clinic	549	0	30-44 years	CD4>=500	20888	0	23.4	9	11	Fourways	2.061161	South Africa
450	FDC	None	34	11/01/1980	Female	Full time	528						W07	No	10nov2014	29aug2016			Clinic	528	0	30-44 years	CD4>=500	20695	0	22.933332	9	7	Cosmo City	2.2846689	Non-SA
451	FDC	None	34	11/03/1979	Male	Unemployed	357						C01	No	14may2014	10feb2016	0	0	Community	357	1	30-44 years	CD4 350-499	20410	1	18.433332	9	21	Diepsloot	2.7003181	South Africa
452	FDC	None	48	15/11/1965	Female	Full time	444						W06	No	14oct2014	26jul2016			Clinic	444	0	45 years+	CD4 350-499	20661	0	22.700001	9	6	Diepsloot	1.8020874	South Africa
453	AZT, 3TC, NVP	HCTZ	34	05/09/1980	Female	Full time							W01	No	04jun2015	02mar2016			Clinic	376	0	30-44 years	CD4 350-499	20515	0	10.066667	9	1	Diepsloot	1.6455406	South Africa
454	FDC	None	32	17/07/1982	Female	Full time	575	Returned to reg care	2 consec late pickups	NA	NA	NA	W05	No	11sep2014	07jul2016	1	1	Clinic	575	0	30-44 years	CD4>=500	20593	1	20.533333	Other rule violation	5	Diepsloot	1.6931628	South Africa
455	FDC	None	43	31/05/1970	Male	Unemployed	321	Returned to reg care	Missing pickup altogether	NA	NA	NA	C01	No	27may2014	01mar2016	1	1	Community	321	1	30-44 years	CD4<350	20011	1	4.6999998	Missing pickup altogether	21	Diepsloot	3.5033352	South Africa
456	FDC	None	59	09/07/1955	Male	Unemployed	358						W06	No	14oct2014	14apr2015			Clinic	358	1	45 years+	CD4 350-499	20192	0	7.0666666	9	6	Diepsloot	1.4094962	Non-SA
457	FDC	None	42	30/08/1972	Female	Full time	438						W08	No	21nov2014	16sep2016			Clinic	438	0	30-44 years	CD4 350-499	20713	0	23.166666	9	8	Diepsloot	1.1479226	South Africa
458	FDC	None	35	04/02/1979	Male	Full time	783	Returned to reg care	2 consec late pickups	NA	NA	NA	W10	No	25mar2015	13jan2016	0	1	Clinic	783	0	30-44 years	CD4>=500	20466	1	9.8000002	Other rule violation	10	Cosmo City	2.1094241	Non-SA
459	FDC	None	42	30/05/1973	Female	Full time	197						C03	No	02sep2014	20oct2015			Community	197	0	30-44 years	CD4<350	20381	0	14.766666	9	23	Cosmo City	2.9581213	South Africa
460	FDC	None	44	19/01/1970	Male	Full time	506						W03	No	19may2014	07mar2016			Clinic	506	0	30-44 years	CD4>=500	20520	0	22.933332	9	3	Cosmo City	1.5384572	South Africa
461	FDC	None	33	25/11/1981	Female	Full time							C11	No	08may2015	10mar2017			Community	609	0	30-44 years	CD4>=500	20888	0	23.4	9	31	Fourways	2.0784578	Non-SA
462	FDC	None	29	21/12/1985	Female	Full time	61	Returned to reg care	Missing pickup altogether	NA	NA	NA	W05	No	11sep2014	06nov2014	1	1	Clinic	61	0	18-29 years	CD4<350	20039	1	2.0666666	Missing pickup altogether	5	Diepsloot	2.118154	South Africa
463	FDC	None	41	09/07/1972	Male	Full time	442	Returned to reg care	Excluding comorbidity	NA	creatinine high	NA	C03	No	15jul2014	05may2015	1	1	Community	442	0	30-44 years	CD4 350-499	20222	1	10.1	Comorbidity	23	Cosmo City	1.645345	South Africa
464	FDC	None	54	27/02/1960	Male	Full time	593						C11	No	08may2015	10mar2017			Community	593	0	45 years+	CD4>=500	20888	0	23.4	9	31	Fourways	1.8526744	South Africa
465	FDC	None	34	07/09/1980	Female	Part time	617						W09	No	10mar2015	25oct2016			Clinic	617	0	30-44 years	CD4>=500	20752	0	20.833334	9	9	Diepsloot	1.5918143	Non-SA
466	FDC	None	35	10/03/1980	Female	Full time	676						W11	No	08may2015	10mar2017			Clinic	676	0	30-44 years	CD4>=500	20888	0	23.4	9	11	Fourways	1.7021438	South Africa
467	FDC	None	34	02/07/1980	Male	Unemployed	852						C10	Missing	07may2015	08dec2016			Community	852	1	30-44 years	CD4>=500	20796	0	20.366667	9	30	Cosmo City	1.8627856	South Africa
468	FDC	None	40	02/07/1974	Female	Full time							W01	No	09apr2015	02mar2016			Clinic	403	0	30-44 years	CD4 350-499	20515	0	11.933333	9	1	Diepsloot	1.9883993	South Africa
469	FDC	None	34	24/11/1981	Male	Full time		Returned to reg care	Missing pickup altogether	NA	NA	NA	C12	No	06aug2015	26nov2015	0	0	Community	1479	0	30-44 years	CD4>=500	20374	1	2.2666667	Missing pickup altogether	32	Diepsloot	4.45048	Non-SA
470	TFV, 3TC, NVP	None	20	14/03/1994	Male	Unemployed	424	Returned to reg care	Missing pickup altogether	NA	NA	NA	W07	No	10nov2014	04jul2016	1	1	Clinic	424	1	18-29 years	CD4 350-499	20649	1	20.4	Missing pickup altogether	7	Cosmo City	1.9846814	South Africa
471	FDC	None	38	21/10/1975	Female	Part time	343	Returned to reg care	Pregnancy	NA	NA	NA	W05	No	11sep2014	12mar2015	1	1	Clinic	343	0	30-44 years	CD4<350	20103	1	4.1999998	Pregnancy	5	Diepsloot	1.7726136	South Africa
472	FDC	None	47	10/10/1968	Male	Full time	460	Returned to reg care	Missing pickup altogether	NA	NA	NA	C10	No	26mar2015	23jun2016	1	1	Community	460	0	45 years+	CD4 350-499	20587	1	13.8	Missing pickup altogether	30	Cosmo City	1.9636835	South Africa
473	FDC	None	41	14/09/1974	Male	Full time	342						W05	No	11sep2014	07jul2016			Clinic	342	0	30-44 years	CD4<350	20642	0	23.166666	9	5	Diepsloot	1.5675943	South Africa
474	FDC	None	41	12/07/1973	Male	Full time	205						W03	No	14jul2014	07mar2016			Clinic	205	0	30-44 years	CD4<350	20520	0	21.066668	9	3	Cosmo City	2.0009956	South Africa
475	FDC	None	35	11/02/1971	Female	Full time	212						W11	No	08may2015	10mar2017			Clinic	212	0	30-44 years	CD4<350	20888	0	23.4	9	11	Fourways	2.1836538	South Africa
476	FDC	None	44	15/11/1971	Male	Full time	827						W09	No	12may2015	25oct2016			Clinic	827	0	30-44 years	CD4>=500	20752	0	18.733334	9	9	Diepsloot	2.41892	South Africa
477	FDC	None	31	20/01/1983	Female	Unemployed	448	Returned to reg care	Missing pickup altogether	NA	NA	NA	C01	No	14may2014	22oct2014	0	1	Community	448	1	30-44 years	CD4 350-499	20032	1	5.8333335	Missing pickup altogether	21	Diepsloot	1.5132371	South Africa
478	FDC	None	42	03/05/1972	Female	Full time	308						C04	No	06aug2014	25may2016			Community	308	0	30-44 years	CD4<350	20599	0	22.933332	9	24	Kya Sands	1.1727401	Non-SA
479	FDC	None	39	13/03/1976	Male	Unemployed	271						C08	No	20nov2014	15sep2016			Community	271	1	30-44 years	CD4<350	20712	0	23.166666	9	28	Diepsloot	3.4846311	South Africa
480	FDC	None	42	08/12/1972	Female	Full time		Returned to reg care	Missing pickup altogether	NA	NA	NA	W10	No	01jul2015	04may2016	0	0	Clinic	351	0	30-44 years	CD4 350-499	20529	1	8.6333332	Missing pickup altogether	10	Cosmo City	1.5052469	Non-SA
481	FDC	None	31	18/10/1983	Male	Full time	415						C08	No	09apr2015	15sep2016	0	0	Community	415	0	30-44 years	CD4 350-499	20658	1	15.7	9	28	Diepsloot	2.0191979	Non-SA
482	TFV, 3TC, NVP	None	35	04/04/1979	Male	Full time		Returned to reg care	Missing pickup altogether	NA	NA	NA	C10	No	07may2015	07may2015	1	1	Community	454	0	30-44 years	CD4 350-499	20169	1	10.466667	Missing pickup altogether	30	Cosmo City	3.3126605	South Africa
483	FDC	None	23	19/08/1990	Female	Full time	753						W05	No	15jan2015	07jul2016			Clinic	753	0	18-29 years	CD4>=500	20642	0	18.966667	9	5	Diepsloot	1.3941953	Non-SA
484	FDC	None	35	27/01/1979	Male	Full time	174	Returned to reg care	Missing pickup altogether	NA	NA	NA	C08	No	03nov2014		1	1	Community	174	0	30-44 years	CD4<350	20135	1	3.5	Missing pickup altogether	28	Diepsloot	2.3232222	Non-SA
485	truvada, aluvia	None	20	25/10/1994	Male	Unemployed	409	Returned to reg care	Missing pickup altogether	NA	NA	NA	C07	No	20jan2015	01sep2015	1	1	Community	409	1	18-29 years	CD4 350-499	20482	1	12.466666	Missing pickup altogether	27	Cosmo City	1.7973484	Non-SA
486	FDC	None	33	16/05/1982	Female	Full time		Returned to reg care	Other	NA	NA	NA	W01	No	04jun2015	04jun2015	1	1	Clinic	427	0	30-44 years	CD4 350-499	20296	1	1.7666667	Other rule violation	1	Diepsloot	2.0694165	Non-SA
487	FDC	None	35	26/01/1981	Male	Full time	237	Returned to reg care	Other	NA	NA	NA	C01	No	14may2014	09jul2014	1	1	Community	237	0	30-44 years	CD4<350	19925	1	2.2666667	Other rule violation	21	Diepsloot	2.4067321	South Africa
488	FDC	None	32	02/02/1982	Male	Full time	337	Returned to reg care	2 consec late pickups	NA	NA	NA	C06	No	15oct2014	05aug2015	0	0	Community	337	0	30-44 years	CD4<350	20468	1	15.233334	Other rule violation	26	Diepsloot	2.0331812	South Africa
489	FDC	None	27	12/03/1986	Female	Full time	597	Returned to reg care	Pregnancy	NA	NA	NA	W11	No	03jul2015	15jan2016	0	1	Clinic	597	0	18-29 years	CD4>=500	20387	1	3.8333333	Pregnancy	11	Fourways	1.8543684	South Africa
490	FDC	None	29	05/10/1985	Female	Full time	494	Returned to reg care	Missing pickup altogether	NA	NA	NA	C12	No	06aug2015	19jan2017	1	1	Community	494	0	18-29 years	CD4 350-499	20374	1	2.2666667	Missing pickup altogether	32	Diepsloot	1.9352369	South Africa
491	FDC	None	35	26/11/1979	Female	Full time	300						C01	No	12mar2014	01mar2016			Community	300	0	30-44 years	CD4<350	20514	0	24	9	21	Diepsloot	1.5937095	South Africa
492	FDC	None	28	29/11/1985	Female	Full time		Returned to reg care	Missing pickup altogether	NA	NA	NA	W01	No	10jul2014	10jul2014	1	1	Clinic	736	0	18-29 years	CD4>=500	19925	1	.36666667	Missing pickup altogether	1	Diepsloot	1.5653385	South Africa
493	FDC	None	31	23/03/2014	Female	Full time	1171	Returned to reg care	Excluding comorbidity	NA		NA	C09	No	11mar2015	02sep2015	1	1	Community	1171	0	30-44 years	CD4>=500	20277	1	3.9666667	Comorbidity	29	Diepsloot	2.4745276	South Africa
494	FDC	None	34	06/02/1981	Female	Full time							W12	No	06aug2015	19jan2017			Clinic	601	0	30-44 years	CD4>=500	20838	0	18.733334	9	12	Diepsloot	1.3203415	South Africa
495	FDC	None	23	17/07/1992	Female	Full time							C12	No	26nov2015	19jan2017			Community	1010	0	18-29 years	CD4>=500	20838	0	15	9	32	Diepsloot	1.7402962	South Africa
496	FDC	None	51	9/4/1963	Female		585						C12	No	06aug2015	09jun2016			Community	585	0	45 years+	CD4>=500	20614	0	11.266666	9	32	Diepsloot	1.9473568	Non-SA
497	FDC	None	29	09/06/1985	Female	Unemployed	866						W02	No	25may2015	14mar2016			Clinic	866	1	18-29 years	CD4>=500	20527	0	10.8	9	2	Diepsloot	3.2854359	South Africa
498	FDC	HCTZ	55	06/08/1956	Male	Full time		Returned to reg care	Missing pickup altogether	NA	NA	NA	W05	No	09jul2015	03sep2015	1	1	Clinic	593	0	45 years+	CD4>=500	20345	1	2.2333333	Missing pickup altogether	5	Diepsloot	1.79259	Non-SA
499	FDC	None	44	01/06/1970	Male	Part time	243	Returned to reg care	Missing pickup altogether	NA	NA	NA	W02	No	17mar2014		0	1	Clinic	243	0	30-44 years	CD4<350	19911	1	3.7333333	Missing pickup altogether	2	Diepsloot	1.4555593	South Africa
500	FDC	None	41	22/12/1972	Male	Unemployed	340	Returned to reg care	Missing pickup altogether	NA	NA	NA	C10	No	07may2015	27aug2015	0	1	Community	340	1	30-44 years	CD4<350	20289	1	2.4666667	Missing pickup altogether	30	Cosmo City	1.867512	South Africa
501	FDC	None	34	15/06/1979	Female	Full time	717	Returned to reg care	Viral rebound	NA	NA	Any VL>400	W02	No	14apr2014	14mar2016	0	0	Clinic	717	0	30-44 years	CD4>=500	20527	1	23.333334	Viral rebound	2	Diepsloot	2.2385592	South Africa
502	FDC	None	32	05/05/2014	Female	Full time	332						C01	No	09jul2014	01mar2016			Community	332	0	30-44 years	CD4<350	20514	0	21.033333	9	21	Diepsloot	1.5305178	South Africa
503	FDC	None	26	24/06/1988	Female	Unemployed	472	Returned to reg care	Missing pickup altogether	NA	NA	NA	W08	No	21nov2014	06feb2015	1	1	Clinic	472	1	18-29 years	CD4 350-499	19890	1	6.7333331	Missing pickup altogether	8	Diepsloot	1.9255714	South Africa
504	FDC	None	38	16/06/1976	Female	Full time	580						C03	No	05may2015	08mar2016			Community	580	0	30-44 years	CD4>=500	20521	0	11.266666	9	23	Cosmo City	1.7939725	South Africa
505	FDC	None	31	29/02/1984	Female	Full time	628	Transferred out	NA	NA	NA	NA	W12	No	06aug2015	04aug2016	0	0	Clinic	628	0	30-44 years	CD4>=500	20768	1	15.4	Volutary	12	Diepsloot	1.9314559	Non-SA
506	FDC	None	48	27/07/1966	Male	Full time	303						W08	No	21nov2014	22jul2016			Clinic	303	0	45 years+	CD4<350	20657	0	21.299999	9	8	Diepsloot	2.1116238	South Africa
507	FDC	None	36	12/09/1980	Female	Part time	426						W02	No	14apr2014	14mar2016			Clinic	426	0	30-44 years	CD4 350-499	20527	0	24	9	2	Diepsloot	2.4096375	South Africa
508	FDC	None	42	16/08/1971	Female	Part time	278	Returned to reg care	Missing pickup altogether	NA	NA	NA	W03	No	01sep2014	06oct2014	1	1	Clinic	278	0	30-44 years	CD4<350	20009	1	1.4	Missing pickup altogether	3	Cosmo City	1.821007	South Africa
509	FDC	None	50	05/05/1964	Male	Unemployed	240	Returned to reg care	2 consec late pickups	NA	NA	NA	C06	No	20aug2014	13apr2016	1	1	Community	240	1	45 years+	CD4<350	20480	1	17.5	Other rule violation	26	Diepsloot	1.9661912	South Africa
510	FDC	None	24	11/08/1988	Female	Unemployed	441	Returned to reg care	Missing pickup altogether	NA	NA	NA	C03		19may2014	08mar2016	0	0	Community	441	1	18-29 years	CD4 350-499	19926	1	2.1333334	Missing pickup altogether	23	Cosmo City	2.0737705	South Africa
511	FDC	None	37	03/03/1976	Male	Full time	400						C09	No	14jan2015	26oct2016			Community	400	0	30-44 years	CD4 350-499	20753	0	22.700001	9	29	Diepsloot	3.0379848	Non-SA
512	FDC	None	40	17/06/1974	Male	Full time	354	Returned to reg care	Missing pickup altogether	NA	NA	NA	C02	No	10jun2014	15mar2016	1	1	Community	354	0	30-44 years	CD4 350-499	20580	1	23.200001	Missing pickup altogether	22	Diepsloot	1.8085501	South Africa
513	FDC	None	46	05/11/1965	Female	Full time	688	Returned to reg care	Missing pickup altogether	NA	NA	NA	C06	No	15oct2014	17feb2016	1	1	Community	688	0	45 years+	CD4>=500	20207	1	6.5333333	Missing pickup altogether	26	Diepsloot	2.819391	South Africa
514	FDC	None	41	12/02/1973	Male	Full time	344						C05	No	12sep2014	08jul2016			Community	344	0	30-44 years	CD4<350	20643	0	23.166666	9	25	Diepsloot	3.5491014	South Africa
515	FDC	None	41	25/10/1974	Male	Full time	358	Returned to reg care	Missing pickup altogether	NA	NA	NA	C03	No	05may2015	12jan2016	1	1	Community	358	0	30-44 years	CD4 350-499	20313	1	3.3333333	Missing pickup altogether	23	Cosmo City	2.3979647	South Africa
516	FDC	None	48	25/04/1965	Female	Full time	152	Returned to reg care	Missing pickup altogether	NA	NA	NA	C04	No	30jun2014		1	1	Community	152	0	45 years+	CD4<350	19950	1	1.5333333	Missing pickup altogether	24	Kya Sands	2.2039154	South Africa
517	FDC	None	45	06/05/1966	Male	Full time	468						C03	No	05may2015	08mar2016			Community	468	0	45 years+	CD4 350-499	20521	0	11.266666	9	23	Cosmo City	2.0665486	South Africa
518	FDC	None	45	05/08/1968	Male	Unemployed	430						C04	No	06aug2014	25may2016			Community	430	1	45 years+	CD4 350-499	20599	0	22.933332	9	24	Kya Sands	2.4102104	South Africa
519	FDC	HCTZ	42	21/03/1972	Female	Full time	276						C02	Yes	15apr2014	15mar2016			Community	276	0	30-44 years	CD4<350	20528	0	24	9	22	Diepsloot	2.1530988	South Africa
520	Kaletra, 3TC, TFV	None	32	29/10/1983	Male	Full time	736						W04	No	15sep2015	25may2016			Clinic	736	0	30-44 years	CD4>=500	20599	0	9.4333334	9	4	Kya Sands	1.8670909	South Africa
521	FDC	None	33	13/07/1981	Female	Full time	602	Returned to reg care	Pregnancy	NA	NA	NA	W06	No	14oct2014	09jun2015	1	1	Clinic	602	0	30-44 years	CD4>=500	19953	1	10.1	Pregnancy	6	Diepsloot	2.8687456	South Africa
522	FDC	None	38	05/06/1976	Male	Full time	582						W03	No	01sep2014	07mar2016			Clinic	582	0	30-44 years	CD4>=500	20520	0	19.433332	9	3	Cosmo City	1.9100506	Non-SA
523	FDC	None	28	03/10/1985	Female	Full time	551						W04	No	06aug2014	25may2016			Clinic	551	0	18-29 years	CD4>=500	20599	0	22.933332	9	4	Kya Sands	1.6014823	South Africa
524	FDC	None	29	22/03/1985	Female	Part time	714						C06	No	20aug2014	27jul2016			Community	714	0	18-29 years	CD4>=500	20662	0	24	9	26	Diepsloot	1.4600406	South Africa
525	FDC	None	38	15/01/1976	Female	Part time	677	Returned to reg care	Voluntary return	NA	NA	NA	W04		17jun2014		1	1	Clinic	677	0	30-44 years	CD4>=500	19995	1	3.4666667	Volutary	4	Kya Sands	1.5226027	South Africa
526	FDC	None	30	03/08/1983	Female	Unemployed	724						W02	No	14apr2014	14mar2016			Clinic	724	1	30-44 years	CD4>=500	20527	0	24	9	2	Diepsloot	1.0177674	South Africa
527	FDC	None	48	15/01/1967	Female	Full time	275						W10	No	25mar2015	07dec2016			Clinic	275	0	45 years+	CD4<350	20795	0	21.766666	9	10	Cosmo City	1.366542	South Africa
528	FDC	None	32	01/08/1982	Female	Part time		Returned to reg care	Missing pickup altogether	NA	NA	NA	C06	No	05aug2014		1	1	Community	206	0	30-44 years	CD4<350	20025	1	2.8333333	Missing pickup altogether	26	Diepsloot	1.2806091	South Africa
529	Aluvia, AZT, 3TC	None	36	25/08/1978	Male	Full time		Returned to reg care	Missing pickup altogether	NA	NA	NA	W12	No	06aug2015	26nov2015	1	1	Clinic	570	0	30-44 years	CD4>=500	20374	1	2.2666667	Missing pickup altogether	12	Diepsloot	2.0209084	South Africa
530	TFV, 3TC, NVP	None	42	07/01/1970	Male	Full time	277	Returned to reg care	Missing pickup altogether	NA	NA	NA	W04	No	06aug2014	21jul2015	1	1	Clinic	277	0	30-44 years	CD4<350	20359	1	13.933333	Missing pickup altogether	4	Kya Sands	1.7215881	South Africa
531	FDC	None	37	12/10/1977	Male	Full time	358						C09	No	14jan2015	26oct2016			Community	358	0	30-44 years	CD4 350-499	20753	0	22.700001	9	29	Diepsloot	1.7801129	South Africa
532	FDC	None	33	09/01/1981	Male	Full time	263						W05	No	17jul2014	07jul2016	0	0	Clinic	263	0	30-44 years	CD4<350	20586	1	22.166666	9	5	Diepsloot	1.8365148	South Africa
533	FDC	None	39	30/06/1975	Female	Full time	912						W01	No	15may2014	02mar2016			Clinic	912	0	30-44 years	CD4>=500	20515	0	22.9	9	1	Diepsloot	2.3747585	South Africa
534	FDC	None	33	16/07/1981	Male	Full time	634						W03	No	14jul2014	07mar2016			Clinic	634	0	30-44 years	CD4>=500	20520	0	21.066668	9	3	Cosmo City	1.7573619	South Africa
535	FDC	None	39	06/03/1975	Male	Full time	208						C04	No	06aug2014	25may2016			Community	208	0	30-44 years	CD4<350	20599	0	22.933332	9	24	Kya Sands	1.8184723	South Africa
536	FDC	None	27	15/06/1987	Female	Full time	740	Returned to reg care	Pregnancy	NA	NA	NA	C07	No	19jan2016	05jul2016	1	1	Community	740	0	18-29 years	CD4>=500	20584	1	3.7333333	Pregnancy	27	Cosmo City	1.7158513	South Africa
537	FDC	None	32	22/02/1982	Male	Full time	252						W08	No	21nov2014	16sep2016			Clinic	252	0	30-44 years	CD4<350	20713	0	23.166666	9	8	Diepsloot	1.5938348	South Africa
538	FDC	None	28	05/10/1975	Male	Unemployed	1304						W04	No	06aug2014	25may2016			Clinic	1304	1	18-29 years	CD4>=500	20599	0	22.933332	9	4	Kya Sands	1.7678876	South Africa
539	FDC	None	32	20/08/1982	Female	Unemployed	661	Returned to reg care	Missing pickup altogether	NA	NA	NA	W07	No	06jul2015	31aug2015	1	1	Clinic	661	1	30-44 years	CD4>=500	20345	1	2.3333333	Missing pickup altogether	7	Cosmo City	1.9016724	South Africa
540	FDC	None	34	06/12/1979	Female	Unemployed	421						C06	No	24nov2015	26jul2016			Community	421	1	30-44 years	CD4 350-499	20661	0	9.166667	9	26	Diepsloot	2.4336658	South Africa
541	FDC	HCTZ	37	19/12/1976	Female	Full time	284						C09	Yes	14jan2015	26oct2016			Community	284	0	30-44 years	CD4<350	20753	0	22.700001	9	29	Diepsloot	1.3153065	South Africa
542	FDC	None	28	06/03/1985	Female	Unemployed	375	Returned to reg care	Excluding comorbidity	NA	NA	NA	C02	No	10jun2014	21jul2015	1	1	Community	375	1	18-29 years	CD4 350-499	20359	1	15.833333	Comorbidity	22	Diepsloot	1.4256169	South Africa
543	FDC	None	46	01/01/1968	Male	Full time	467						C02	No	29jul2014	02feb2016			Community	467	0	45 years+	CD4 350-499	20486	0	19.433332	9	22	Diepsloot	2.2533231	South Africa
544	FDC	None	41	16/04/1973	Female	Part time	281	Returned to reg care	Missing pickup altogether	NA	NA	NA	W06	No	14oct2014	29sep2015	1	1	Clinic	281	0	30-44 years	CD4<350	20373	1	12.1	Missing pickup altogether	6	Diepsloot	1.2031584	Non-SA
545	FDC	None	31	11/10/1982	Female	Full time	654						C06	No	15oct2014	27jul2016			Community	654	0	30-44 years	CD4>=500	20662	0	22.700001	9	26	Diepsloot	2.1363893	South Africa
546	FDC	HCTZ	41	26/08/1972	Female	Part time	467	Returned to reg care	Missing pickup altogether	NA	NA	NA	W01	Yes	13mar2014	11feb2016	1	1	Clinic	467	0	30-44 years	CD4 350-499	20509	1	23.799999	Missing pickup altogether	1	Diepsloot	2.4332438	Non-SA
547	FDC	None	28	21/12/1986	Female	Unemployed	718						C11	No	08may2015	10mar2017			Community	718	1	18-29 years	CD4>=500	20888	0	23.4	9	31	Fourways	1.6457887	South Africa
548	FDC	None	50	03/08/1963	Female	Full time	782	Returned to reg care	Voluntary return	Did not want to participate in community C06.	NA	NA	C02		09apr2014	26jul2016	1	1	Community	782	0	45 years+	CD4>=500	19822	1	.1	Volutary	22	Diepsloot	2.0706565	Non-SA
549	FDC	None	39	21/06/1974	Female	Unemployed	696						W01	No	13mar2014	02mar2016			Clinic	696	1	30-44 years	CD4>=500	20515	0	24	9	1	Diepsloot	1.1259419	South Africa
550	FDC	None	27	12/11/1986	Female	Unemployed	520	Returned to reg care	Missing pickup altogether	NA	NA	NA	C05	No	18jul2014	04sep2015	0	0	Community	520	1	18-29 years	CD4>=500	20345	1	14.1	Missing pickup altogether	25	Diepsloot	1.3640014	South Africa
551	FDC	None	30	01/03/1984	Male	Full time	376						C01	No	09jul2014	01mar2016			Community	376	0	30-44 years	CD4 350-499	20514	0	21.033333	9	21	Diepsloot	1.5515683	South Africa
552	FDC	None	35	15/10/1979	Female	Unemployed	163						W05	No	06nov2014	07jul2016			Clinic	163	1	30-44 years	CD4<350	20642	0	21.299999	9	5	Diepsloot	1.2089819	South Africa
553	FDC	None	34	28/04/1980	Male	Unemployed	499						C07	No	20jan2015	30aug2016			Community	499	1	30-44 years	CD4 350-499	20696	0	20.6	9	27	Cosmo City	1.236258	South Africa
554	FDC	None	43	02/12/1972	Female	Unemployed	599	Returned to reg care	Missing pickup altogether	NA	NA	NA	C12	No	10jun2015		1	1	Community	599	1	30-44 years	CD4>=500	20566	1	10.566667	Missing pickup altogether	32	Diepsloot	2.6892757	South Africa
555	FDC	HCTZ	29	13/12/1985	Female	Unemployed	584						W09	Yes	13jan2015	25oct2016			Clinic	584	1	18-29 years	CD4>=500	20752	0	22.700001	9	9	Diepsloot	1.6675873	South Africa
556	FDC	None	32	01/07/1981	Male	Unemployed	817						C08	No	20nov2014	26may2016			Community	817	1	30-44 years	CD4>=500	20600	0	19.433332	9	28	Diepsloot	1.7257351	South Africa
557	FDC	None	48	02/11/1966	Female	Unemployed	245						C02	No	15apr2014	15mar2016			Community	245	1	45 years+	CD4<350	20528	0	24	9	22	Diepsloot	2.4894507	South Africa
558	FDC	None	33	06/06/1981	Female	Unemployed							C02	No	15sep2015	15mar2016			Community	533	1	30-44 years	CD4>=500	20528	0	7.0666666	9	22	Diepsloot	1.4532648	South Africa
559	FDC	None	25	20/02/1988	Female	Unemployed		Returned to reg care	Missing pickup altogether	NA	NA	NA	W05	No	24jun2014		1	1	Clinic	806	1	18-29 years	CD4>=500	19935	1	1.2333333	Missing pickup altogether	5	Diepsloot	1.4682369	South Africa
560	FDC	None	36	10/05/1978	Male	Full time	221						W05	No	17jul2014	07jul2016			Clinic	221	0	30-44 years	CD4<350	20642	0	24	9	5	Diepsloot	2.1412663	South Africa
561	FDC	None	53	29/11/1960	Female	Full time	449	Returned to reg care	Missing pickup altogether	NA	NA	NA	C05	No	12sep2014	08jul2016	1	1	Community	449	0	45 years+	CD4 350-499	20482	1	16.799999	Missing pickup altogether	25	Diepsloot	1.6399574	Non-SA
562	FDC	None	35	04/08/1979	Female	Unemployed	428	Returned to reg care	Missing pickup altogether	NA	NA	NA	C01	No	14may2014	09jul2014	0	1	Community	428	1	30-44 years	CD4 350-499	19925	1	2.2666667	Missing pickup altogether	21	Diepsloot	1.6546926	Non-SA
563	FDC	None	44	06/01/1970	Female	Full time	309						C04	Yes	06aug2014	25may2016			Community	309	0	30-44 years	CD4<350	20599	0	22.933332	9	24	Kya Sands	3.3557167	South Africa
564	FDC	None	34	15/10/1978	Female	Part time	335	Returned to reg care	Missing pickup altogether	NA	NA	NA	W07	No	03oct2014		1	1	Clinic	335	0	30-44 years	CD4<350	20044	1	1.5	Missing pickup altogether	7	Cosmo City	2.0891106	South Africa
565	FDC	HCTZ	58	04/12/1956	Female	Full time	407	Returned to reg care	Other	NA	NA	NA	C11	Yes	08may2015	01jul2016	0	0	Community	407	0	45 years+	CD4 350-499	20619	1	13.433333	Other rule violation	31	Fourways	1.158023	Non-SA
566	FDC	None	29	06/10/1985	Female	Full time	320	Returned to reg care	Pregnancy	NA	NA	NA	C05	No	07nov2014	04sep2015	1	1	Community	320	0	18-29 years	CD4<350	20313	1	9.3000002	Pregnancy	25	Diepsloot	1.2662687	Non-SA
567	FDC	None	23	06/10/1991	Female	Full time							C07	No	27oct2015	30aug2016			Community	521	0	18-29 years	CD4>=500	20696	0	11.266666	9	27	Cosmo City	3.0906649	South Africa
568	FDC	None	30	07/02/1984	Female	Full time	910	Returned to reg care	Missing pickup altogether	NA	NA	NA	W08	No	11nov2014		0	0	Clinic	910	0	30-44 years	CD4>=500	20359	1	10.7	Missing pickup altogether	8	Diepsloot	1.6930559	Non-SA
569	FDC	None	42	05/01/1972	Female	Full time	576						C09	No	11mar2015	26oct2016			Community	576	0	30-44 years	CD4>=500	20753	0	20.833334	9	29	Diepsloot	1.800869	Non-SA
570	FDC	None	40	24/11/1973	Female	Unemployed	483	Returned to reg care	Viral rebound	NA	NA	Any VL>400	C03	No	15jul2014	07oct2014	1	1	Community	483	1	30-44 years	CD4 350-499	20041	1	4.0666666	Viral rebound	23	Cosmo City	1.2328959	South Africa
571	FDC	HCTZ	53	16/05/1961	Male	Full time	253						C09	No	14jan2015	26oct2016			Community	253	0	45 years+	CD4<350	20753	0	22.700001	9	29	Diepsloot	2.7868099	Non-SA
572	TFV, 3TC, NVP	None	27	22/07/1987	Female	Full time	551						W05	No	11sep2014	07jul2016			Clinic	551	0	18-29 years	CD4>=500	20642	0	23.166666	9	5	Diepsloot	1.5025821	South Africa
573	FDC	None	38	12/04/1976	Female	Full time	342	Returned to reg care	Missing pickup altogether				C05	No	12sep2014	18mar2016	0	0	Community	342	0	30-44 years	CD4<350	20648	1	22.333334	Missing pickup altogether	25	Diepsloot	2.2150707	South Africa
574	FDC	None	39	02/02/1975	Male	Full time	502	Returned to reg care	Missing pickup altogether	NA	NA	NA	C02	No	10jun2014	21jul2015	0	0	Community	502	0	30-44 years	CD4>=500	20359	1	15.833333	Missing pickup altogether	22	Diepsloot	1.7303518	South Africa
575	FDC	None	25	09/01/1989	Female	Full time	605						W01	No	15may2014	02mar2016			Clinic	605	0	18-29 years	CD4>=500	20515	0	22.9	9	1	Diepsloot	1.8419573	South Africa
576	FDC	HCTZ	52	19/04/1962	Female	Full time	934						W10	Yes	01jul2015	07dec2016			Clinic	934	0	45 years+	CD4>=500	20795	0	18.5	9	10	Cosmo City	2.7479377	South Africa
577	FDC	None	23	16/04/1991	Female	Full time	534						W01	No	04jun2015	02mar2016			Clinic	534	0	18-29 years	CD4>=500	20515	0	10.066667	9	1	Diepsloot	1.2095726	Non-SA
578	FDC	None	36	06/11/1979	Female	Full time	556						C07	No	10mar2015	30aug2016			Community	556	0	30-44 years	CD4>=500	20696	0	18.966667	9	27	Cosmo City	1.985495	South Africa
579	FDC	None	30	23/10/1984	Female	Full time	984	Returned to reg care	Missing pickup altogether	NA	NA	NA	C03	No	05may2015	08mar2016	0	1	Community	984	0	30-44 years	CD4>=500	20522	1	10.3	Missing pickup altogether	23	Cosmo City	2.3752115	South Africa
580	FDC	None	53	29/01/1960	Female	Unemployed	314	Returned to reg care	Missing pickup altogether	NA	NA	NA	W06	No	19aug2014	24nov2015	0	1	Clinic	314	1	45 years+	CD4<350	20509	1	18.5	Missing pickup altogether	6	Diepsloot	2.4161761	South Africa
581	FDC	HCTZ	47	13/04/1968	Male	Full time	436						W09	Yes	04nov2014	25oct2016			Clinic	436	0	45 years+	CD4 350-499	20752	0	24	9	9	Diepsloot	1.6546907	South Africa
582	FDC	None	30	06/09/1983	Female	Full time	539						W06	No	19aug2014	26jul2016			Clinic	539	0	30-44 years	CD4>=500	20661	0	24	9	6	Diepsloot	1.8287377	South Africa
583	FDC	None	54	23/11/1958	Female	Part time	431	Returned to reg care	Voluntary return	Prefer to get 3 months or more arvs supply	NA	NA	C08	No	20nov2014	28may2015	0	1	Community	431	0	45 years+	CD4 350-499	20124	1	2.5666666	Volutary	28	Diepsloot	1.741039	South Africa
584	FDC	None	44	02/07/1970	Female	Unemployed							C09	No	14jan2015	26oct2016			Community	385	1	30-44 years	CD4 350-499	20753	0	22.700001	9	29	Diepsloot	1.3087252	South Africa
585	abc,efv,3tc	None	63	11/04/1951	Male	Full time	459						C11	No	08may2015	10mar2017			Community	459	0	45 years+	CD4 350-499	20888	0	23.4	9	31	Fourways	2.3090563	Non-SA
586	FDC	None	50	23/03/1964	Female	Full time	181						C01	No	14may2014	01mar2016			Community	181	0	45 years+	CD4<350	20514	0	22.9	9	21	Diepsloot	1.9531484	Non-SA
587	FDC	None	36	28/09/1978	Female	Full time	261						C10	No	07may2015	08dec2016			Community	261	0	30-44 years	CD4<350	20796	0	20.366667	9	30	Cosmo City	1.741351	South Africa
588	FDC	None	35	10/01/1979	Male	Part time	595						W08	No	21nov2014	16sep2016			Clinic	595	0	30-44 years	CD4>=500	20713	0	23.166666	9	8	Diepsloot	2.5624478	South Africa
589	FDC	None	32	10/09/1980	Male	Full time	261	Returned to reg care	2 consec late pickups	NA	NA	NA	C04	No	06aug2014	03feb2016	0	0	Community	261	0	30-44 years	CD4<350	20403	1	15.4	Other rule violation	24	Kya Sands	2.0098972	Non-SA
590	FDC	None	29	07/11/1984	Male	Full time	648	Returned to reg care	Voluntary return	Relocated to cosmo (cost high Transport)	NA	NA	C04	No	06aug2014	04feb2015	0	1	Community	648	0	18-29 years	CD4>=500	20046	1	3.5	Volutary	24	Kya Sands	2.2012162	South Africa
591	FDC	None	48	31/05/1965	Male	Full time	291	Returned to reg care	Excluding comorbidity	NA	NA	NA	C02	No	15apr2014	10nov2015	0	1	Community	291	0	45 years+	CD4<350	20046	1	7.2666669	Comorbidity	22	Diepsloot	1.5428342	South Africa
592	AZT, 3TC, EFV	None	31	07/08/1982	Female	Full time	648	Returned to reg care	Missing pickup altogether	NA	NA	NA	C01	No	14may2014	04jun2015	0	1	Community	648	0	30-44 years	CD4>=500	20193	1	11.2	Missing pickup altogether	21	Diepsloot	2.2798052	South Africa
593	abc, efv, 3tc	None	30	06/06/1984	Female	Full time	381	Returned to reg care	2 buddy pickups	NA	NA	NA	C05	No	12sep2014	07nov2014	1	1	Community	381	0	30-44 years	CD4 350-499	20052	1	2.4666667	Other rule violation	25	Diepsloot	2.1347978	South Africa
594	FDC	None	45	20/01/1970	Female	Unemployed	329						C02	No	26may2015	15mar2016			Community	329	1	45 years+	CD4<350	20528	0	10.8	9	22	Diepsloot	2.0753624	South Africa
595	FDC	None	42	06/07/1973	Male	Full time	244						W08	No	21nov2014	16sep2016	0	0	Clinic	244	0	30-44 years	CD4<350	20657	1	20.299999	9	8	Diepsloot	1.5585933	South Africa
596	AZT, 3TC, NVP	None	44	02/08/1971	Male	Full time	196	Returned to reg care	Missing pickup altogether	NA	NA	NA	W07	No	09mar2015	11may2015	0	0	Clinic	196	0	30-44 years	CD4<350	20256	1	3.3333333	Missing pickup altogether	7	Cosmo City	1.5600023	South Africa
597	FDC	None	32	02/06/1982	Female	Full time	509						C07	No	11nov2014	30aug2016			Community	509	0	30-44 years	CD4>=500	20696	0	22.933332	9	27	Cosmo City	1.2599424	South Africa
598	FDC	None	45	03/07/1969	Male	Part time							C12	No	06aug2015	19jan2017			Community	735	0	45 years+	CD4>=500	20838	0	18.733334	9	32	Diepsloot	1.8781725	South Africa
599	FDC	None	32	20/06/1982	Male	Full time	238						C06	No	20aug2014	27jul2016			Community	238	0	30-44 years	CD4<350	20662	0	24	9	26	Diepsloot	2.2085426	South Africa
600	FDC	None	32	30/04/1982	Female	Full time	444						C03	No	01apr2015	08mar2016			Community	444	0	30-44 years	CD4 350-499	20521	0	12.4	9	23	Cosmo City	2.267262	South Africa
601	FDC	None	35	24/07/1978	Female	Part time	1135						C03	No	15jul2014	08mar2016	0	0	Community	1135	0	30-44 years	CD4>=500	20465	1	18.200001	9	23	Cosmo City	2.1898174	South Africa
602	FDC	None	38	22/03/1976	Male	Full time	267	Returned to reg care	Viral rebound	NA	NA	Any VL>400	W01	No	10jul2014	09apr2015	1	1	Clinic	267	0	30-44 years	CD4<350	20138	1	7.4666667	Viral rebound	1	Diepsloot	2.0747831	South Africa
603	FDC	None	42	10/04/1972	Male	Full time	293						W05	No	11sep2014	07jul2016			Clinic	293	0	30-44 years	CD4<350	20642	0	23.166666	9	5	Diepsloot	2.8130028	South Africa
604	FDC	None	36	19/03/1978	Male	Full time	423						W04	No	06aug2014	25may2016			Clinic	423	0	30-44 years	CD4 350-499	20599	0	22.933332	9	4	Kya Sands	1.828663	South Africa
605	FDC	None	32	04/02/1982	Female	Full time	360						C09	No	14jan2015	26oct2016			Community	360	0	30-44 years	CD4 350-499	20753	0	22.700001	9	29	Diepsloot	2.6898348	South Africa
606	FDC	None	39	10/12/1975	Female	Full time		Returned to reg care	Viral rebound	NA	NA	Any VL>400	C12	No	06aug2015	29sep2016	1	1	Community	536	0	30-44 years	CD4>=500	20678	1	12.4	Viral rebound	32	Diepsloot	2.915122	South Africa
607	FDC	None	43	09/12/1970	Female	Part time	208	Returned to reg care	Voluntary return	Prefers clinic	NA	NA	C08	No	20nov2014	05feb2015	1	1	Community	208	0	30-44 years	CD4<350	20135	1	2.9333334	Volutary	28	Diepsloot	2.8037922	South Africa
608	Aluvia, AZT, 3TC	HCTZ	42	11/11/1972	Male	Full time	416	Returned to reg care	Missing pickup altogether	NA	NA	NA	C08	No	05feb2015	15sep2016	1	1	Community	416	0	30-44 years	CD4 350-499	20328	1	6.8000002	Missing pickup altogether	28	Diepsloot	1.9929345	South Africa
609	FDC	None	32	06/05/1982	Female	Full time	817	Returned to reg care	Pregnancy	NA	NA	NA	W06	No	19aug2014	24feb2015	1	1	Clinic	817	0	30-44 years	CD4>=500	20066	1	3.7333333	Pregnancy	6	Diepsloot	1.337304	South Africa
610	FDC	None	41	20/19/1972	Male	Full time	566	Returned to reg care	Missing pickup altogether	NA	NA	NA	C06		07aug2014		0	0	Community	566	0	30-44 years	CD4>=500	20025	1	2.7666667	Missing pickup altogether	26	Diepsloot	1.4496992	South Africa
611	FDC	None	41	04/06/1974	Male	Full time		Returned to reg care	Missing pickup altogether	NA	NA	NA	W12	No	06aug2015	26nov2015	1	1	Clinic	406	0	30-44 years	CD4 350-499	20374	1	2.2666667	Missing pickup altogether	12	Diepsloot	2.2608821	Non-SA
612	FDC	None	33	20/05/1981	Female	Full time	314	Returned to reg care	Pregnancy	NA	NA	NA	W07	No	10nov2014	11may2015	1	1	Clinic	314	0	30-44 years	CD4<350	20128	1	3.0333333	Pregnancy	7	Cosmo City	2.9539523	South Africa
613	FDC	None	34	28/11/1979	Female	Full time	651	Returned to reg care	Missing pickup altogether	NA	NA	NA	C08	No	20nov2014	09apr2015	0	0	Community	651	0	30-44 years	CD4>=500	20359	1	10.4	Missing pickup altogether	28	Diepsloot	1.2053183	South Africa
614	FDC	None	22	17/11/1991	Female	Unemployed	321	Returned to reg care	Missing pickup altogether	NA	NA	NA	C02	No	15apr2014	17mar2015	1	1	Community	321	1	18-29 years	CD4<350	20186	1	11.933333	Missing pickup altogether	22	Diepsloot	1.803587	South Africa
615	FDC	None	37	28/08/1977	Female	Full time	549						W12	No	06aug2015	19jan2017			Clinic	549	0	30-44 years	CD4>=500	20838	0	18.733334	9	12	Diepsloot	1.5005618	Non-SA
616	FDC	None	47	15/12/1968	Male	Full time		Returned to reg care	Missing pickup altogether	NA	NA	NA	W12	No	06aug2015	24nov2016	1	1	Clinic	388	0	45 years+	CD4 350-499	20850	1	18.133333	Missing pickup altogether	12	Diepsloot	1.3014446	South Africa
617	Aluvia, AZT, 3TC	None	32	20/09/1981	Female	Full time	189						C03	No	15jul2014	08mar2016			Community	189	0	30-44 years	CD4<350	20521	0	21.066668	9	23	Cosmo City	2.2985325	South Africa
618	FDC	None	39	09/08/1975	Female	Unemployed	381	Returned to reg care	Missing pickup altogether	NA	NA	NA	W11	No	08may2015	23oct2015	1	1	Clinic	381	1	30-44 years	CD4 350-499	20345	1	4.3000002	Missing pickup altogether	11	Fourways	1.9693496	South Africa
619	FDC	None	57	02/12/1985	Male	Full time							C09	No	02sep2015	26oct2016			Community	296	0	45 years+	CD4<350	20753	0	15	9	29	Diepsloot	2.1131816	South Africa
620	FDC	None	28	17/09/1986	Male	Full time	338	Returned to reg care	Missing pickup altogether	NA	NA	NA	C12	No	06aug2015	12aug2016	1	1	Community	338	0	18-29 years	CD4<350	20580	1	9.1333332	Missing pickup altogether	32	Diepsloot	3.6179552	South Africa
621	FDC	HCTZ	42	03/08/1972	Female	Full time							C12	Yes	15aug2015	19jan2017			Community	508	0	30-44 years	CD4>=500	20838	0	18.433332	9	32	Diepsloot	1.677994	South Africa
622	FDC	None	35	02/12/1974	Female	Unemployed	936	Returned to reg care	Missing pickup altogether	NA	NA	NA	W08	No	21nov2014	13nov2015	0	0	Clinic	936	1	30-44 years	CD4>=500	20580	1	17.733334	Missing pickup altogether	8	Diepsloot	2.5515599	South Africa
623	kivexa, alv	None	52	09/01/1963	Female	Unemployed	416						W03	No	29jun2015	07mar2016	0	0	Clinic	416	1	45 years+	CD4 350-499	20464	1	6.5333333	9	3	Cosmo City	2.2467034	South Africa
624	FDC	None	58	02/02/1956	Male	Unemployed	642						C05	No	12sep2014	08jul2016			Community	642	1	45 years+	CD4>=500	20643	0	23.166666	9	25	Diepsloot	2.6331141	South Africa
625	AZT, 3TC, EFV	None	27	02/11/1987	Female	Full time	1295	Returned to reg care	Pregnancy	NA	NA	NA	C05	No	29jul2014		1	1	Community	1295	0	18-29 years	CD4>=500	19976	1	1.4333333	Pregnancy	25	Diepsloot	1.2581904	South Africa
626	FDC	None	34	01/01/1981	Male	Full time							W04	No	21jul2015	25may2016			Clinic	411	0	30-44 years	CD4 350-499	20599	0	11.3	9	4	Kya Sands	1.5001404	South Africa
627	FDC	None	41	09/01/1973	Female	Full time	354						W09	No	04nov2014	25oct2016			Clinic	354	0	30-44 years	CD4 350-499	20752	0	24	9	9	Diepsloot	2.018199	Non-SA
628	FDC	None	39	22/05/1975	Female	Full time	701	Returned to reg care	Viral rebound	NA	NA	Any VL>400	C10	No	26mar2015	05may2016	1	1	Community	701	0	30-44 years	CD4>=500	20523	1	11.666667	Viral rebound	30	Cosmo City	1.8678281	South Africa
629	FDC	None	24	02/10/1989	Female	Unemployed	673	Returned to reg care	Missing pickup altogether	NA	NA	NA	C02	No	29jul2014	26may2015	1	1	Community	673	1	18-29 years	CD4>=500	20212	1	9.3000002	Missing pickup altogether	22	Diepsloot	1.8105295	South Africa
630	FDC	None	31	30/12/1982	Female	Unemployed	375	Transferred out	NA	NA	NA	NA	C08	No	09oct2014	18may2015	1	1	Community	375	1	30-44 years	CD4 350-499	19967	1	10.733334	Volutary	28	Diepsloot	1.7351048	South Africa
631	FDC	None	31	19/06/1982	Male	Full time	309						W01	No	10jul2014	02mar2016			Clinic	309	0	30-44 years	CD4<350	20515	0	21.033333	9	1	Diepsloot	2.0578089	South Africa
632	FDC	None	44	22/01/1970	Male	Full time	558	Returned to reg care	Missing pickup altogether	NA	NA	NA	W08	No	10oct2014	16sep2016	1	1	Clinic	558	0	30-44 years	CD4>=500	20359	1	11.766666	Missing pickup altogether	8	Diepsloot	2.2933333	South Africa
633	FDC	None	47	03/03/1967	Female	Unemployed	985	Returned to reg care	Missing pickup altogether	NA	NA	NA	C05	No	12sep2014	04sep2015	0	0	Community	985	1	45 years+	CD4>=500	20345	1	12.233334	Missing pickup altogether	25	Diepsloot	1.9289176	South Africa
634	FDC	None	39	05/04/1976	Male	Full time		Returned to reg care	Missing pickup altogether	NA	NA	NA	W12	No	06aug2015	19jan2017	1	1	Clinic	269	0	30-44 years	CD4<350	20622	1	10.533334	Missing pickup altogether	12	Diepsloot	1.7171594	South Africa
635	FDC	None	43	26/01/1971	Female	Full time	417						C03	No	15jul2014	08mar2016			Community	417	0	30-44 years	CD4 350-499	20521	0	21.066668	9	23	Cosmo City	1.5594954	Non-SA
636	Kaletra, 3TC, TFV	None	34	23/12/1978	Male	Full time	584						W09	No	13jan2015	25oct2016			Clinic	584	0	30-44 years	CD4>=500	20752	0	22.700001	9	9	Diepsloot	1.8395643	South Africa
637	FDC	None	44	23/03/1970	Male	Full time	514						W03	Yes	14jul2014	07mar2016			Clinic	514	0	30-44 years	CD4>=500	20520	0	21.066668	9	3	Cosmo City	1.9367827	South Africa
638	FDC	None	41	16/12/1972	Female	Unemployed	580						W01	No	10jul2014	02mar2016			Clinic	580	1	30-44 years	CD4>=500	20515	0	21.033333	9	1	Diepsloot	2.2101796	Non-SA
639	FDC	None	26	17/02/1988	Female	Full time	452						C07	No	20jan2014	30aug2016			Community	452	0	18-29 years	CD4 350-499	20696	0	24	9	27	Cosmo City	1.7770457	South Africa
640	FDC	None	42	05/05/1972	Female	Part time	427	Transferred out	NA	NA	NA	NA	C06	No	20aug2014	10dec2014	0	0	Community	427	0	30-44 years	CD4 350-499	19953	1	11.933333	Volutary	26	Diepsloot	2.1894999	South Africa
641	AZT, 3TC, NVP	None	38	13/06/1976	Female	Full time		Returned to reg care	Missing pickup altogether	NA	NA	NA	W07	No	06jul2015	09may2016	1	1	Clinic	545	0	30-44 years	CD4>=500	20594	1	10.633333	Missing pickup altogether	7	Cosmo City	2.447114	South Africa
642	3TC, LPV/R, ZDV	None	29	28/09/1984	Female	Full time	527						W03	No	01sep2014	07mar2016			Clinic	527	0	18-29 years	CD4>=500	20520	0	19.433332	9	3	Cosmo City	3.0434244	South Africa
643	FDC	None	41	16/06/1973	Female	Full time	681	Returned to reg care	Missing pickup altogether	NA	NA	NA	C10	No	26mar2015	05may2016	1	1	Community	681	0	30-44 years	CD4>=500	20178	1	.16666667	Missing pickup altogether	30	Cosmo City	1.4553677	South Africa
644	FDC	None	46	04/05/1968	Female	Full time	362						C10	No	12feb2015	08dec2016			Community	362	0	45 years+	CD4 350-499	20796	0	23.166666	9	30	Cosmo City	2.780457	South Africa
645	FDC	None	31	20/04/1983	Female	Full time	700	Returned to reg care	Missing pickup altogether	NA	NA	NA	C05	No	12sep2014	18mar2016	0	0	Community	700	0	30-44 years	CD4>=500	20648	1	22.333334	Missing pickup altogether	25	Diepsloot	2.0325806	South Africa
646	FDC	None	34	02/01/1980	Male	Full time	817	Returned to reg care	Missing pickup altogether	NA	NA	NA	W08	No	10oct2014	18sep2015	1	1	Clinic	817	0	30-44 years	CD4>=500	20359	1	11.766666	Missing pickup altogether	8	Diepsloot	3.0011232	South Africa
647	FDC	HCTZ	43	01/07/1971	Female	Full time	555						W07	Yes	06jul2015	29aug2016			Clinic	555	0	30-44 years	CD4>=500	20695	0	15	9	7	Cosmo City	2.2001402	South Africa
648	FDC	None	53	12/10/1956	Female	Full time	964						C11	No	18mar2016	10mar2017			Community	964	0	45 years+	CD4>=500	20888	0	12.9	9	31	Fourways	1.4611783	South Africa
649	FDC	None	40	10/03/1975	Female	Full time	461	Returned to reg care	Voluntary return	NA	NA	NA	C12	No	06aug2015	06aug2015	0	1	Community	461	0	30-44 years	CD4 350-499	20227	1	9.3666668	Volutary	32	Diepsloot	1.4003841	South Africa
650	FDC	None	33	03/04/1982	Male	Unemployed	605	Returned to reg care	2 consec late pickups	NA	NA	NA	W12	No	06aug2015	24nov2016	1	1	Clinic	605	1	30-44 years	CD4>=500	20787	1	16.033333	Other rule violation	12	Diepsloot	1.9797721	South Africa
651	FDC	None	49	12/09/1965	Female	Full time	444						C07	No	20jan2014	30aug2016			Community	444	0	45 years+	CD4 350-499	20696	0	24	9	27	Cosmo City	2.1510041	South Africa
652	FDC	None	38	04/08/1977	Male	Full time	316						C06	No	15oct2014	27jul2016			Community	316	0	30-44 years	CD4<350	20662	0	22.700001	9	26	Diepsloot	1.1716231	South Africa
653	FDC	None	50	25/04/1964	Female	Full time	577	Returned to reg care	2 consec late pickups	NA	NA	NA	W10	No	11feb2015	12oct2016	1	1	Clinic	577	0	45 years+	CD4>=500	20796	1	22.200001	Other rule violation	10	Cosmo City	1.7989104	South Africa
654	FDC	None	50	06/04/1964	Male	Full time	410						C01	No	04jun2015	01mar2016			Community	410	0	45 years+	CD4 350-499	20514	0	10.033334	9	21	Diepsloot	1.5985708	Non-SA
655	FDC	None	22	23/04/1992	Male	Unemployed	481	Returned to reg care	Missing pickup altogether	NA	NA	NA	W02	No	25may2015	14sep2015	1	1	Clinic	481	1	18-29 years	CD4 350-499	20401	1	5.5999999	Missing pickup altogether	2	Diepsloot	1.693137	South Africa
656	FDC	None	38	16/10/1975	Female	Part time		Returned to reg care	Pregnancy	NA	NA	NA	C01	No	04jun2015	10feb2016	1	1	Community	380	0	30-44 years	CD4 350-499	20496	1	8.4333334	Pregnancy	21	Diepsloot	1.832829	Non-SA
657	FDC	None	32	30/06/1982	Female	Unemployed	418						W07	No	10nov2014	29aug2016			Clinic	418	1	30-44 years	CD4 350-499	20695	0	22.933332	9	7	Cosmo City	1.8621026	South Africa
658	FDC	None	31	01/01/1984	Male	Full time	183	Returned to reg care	Missing pickup altogether	NA	NA	NA	W10		20mar2015		1	1	Clinic	183	0	30-44 years	CD4<350	20193	1	.86666667	Missing pickup altogether	10	Cosmo City	1.8342307	South Africa
659	AZT, 3TC, EFV	None	30	26/11/1984	Male	Full time	643	Returned to reg care	Missing pickup altogether	NA	NA	NA	C11	No	08may2015	15jan2016	0	0	Community	643	0	30-44 years	CD4>=500	20391	1	5.8333335	Missing pickup altogether	31	Fourways	3.6176784	South Africa
660	FDC	HCTZ	52	03/11/1962	Male	Full time	469						C04	Yes	25jun2014	25may2016			Community	469	0	45 years+	CD4 350-499	20599	0	24	9	24	Kya Sands	1.9750307	South Africa
661	FDC	None	42	26/09/1972	Female	Part time	764						C11	No	08may2015	10mar2017			Community	764	0	30-44 years	CD4>=500	20888	0	23.4	9	31	Fourways	2.549746	South Africa
662	FDC	HCTZ	51	22/06/1963	Female	Unemployed	510						C07	No	11nov2014	30aug2016			Community	510	1	45 years+	CD4>=500	20696	0	22.933332	9	27	Cosmo City	1.8197058	South Africa
663	FDC	None	32	18/07/1983	Female	Full time	484						W03	No	04may2015	07mar2016			Clinic	484	0	30-44 years	CD4 350-499	20520	0	11.266666	9	3	Cosmo City	2.4355276	South Africa
664	FDC	None	34	27/04/1980	Female	Full time	915	Returned to reg care	Missing pickup altogether	NA	NA	NA	W06	No	14oct2014	29sep2015	0	1	Clinic	915	0	30-44 years	CD4>=500	20373	1	12.1	Missing pickup altogether	6	Diepsloot	1.8562045	South Africa
665	FDC	None	27	11/02/1987	Female	Full time	712						W04	No	30sep2014	25may2016			Clinic	712	0	18-29 years	CD4>=500	20599	0	21.1	9	4	Kya Sands	1.8535887	South Africa
666	FDC	None	26	23/04/2014	Male	Unemployed	725	Returned to reg care	Missing pickup altogether	NA	NA	NA	W07	No	10nov2014	19jan2015	1	1	Clinic	725	1	18-29 years	CD4>=500	20122	1	2.8333333	Missing pickup altogether	7	Cosmo City	1.5365936	South Africa
667	FDC	None	26	03/10/1988	Female	Full time	624						W08	No	21nov2014	18sep2015			Clinic	624	0	18-29 years	CD4>=500	20349	0	11.033334	9	8	Diepsloot	1.1995881	South Africa
668	FDC	None	50	20/07/1963	Female	Unemployed							C01	No	08apr2015	01mar2016			Community	760	1	45 years+	CD4>=500	20514	0	11.933333	9	21	Diepsloot	2.2855902	South Africa
669	FDC	None	38	09/04/1977	Female	Part time	532	Returned to reg care	Pregnancy	NA	NA	NA	W07	No	10nov2014	04jul2016	1	1	Clinic	532	0	30-44 years	CD4>=500	20583	1	18.200001	Pregnancy	7	Cosmo City	3.4460027	South Africa
670	FDC	None	54	03/03/1960	Male	Unemployed	708						W04	No	06aug2014	25may2016			Clinic	708	1	45 years+	CD4>=500	20599	0	22.933332	9	4	Kya Sands	2.0715065	Non-SA
671	FDC	None	33	16/01/1981	Female	Part time		Transferred out	NA	NA	NA	NA	C04	No	01oct2014	04feb2015	0	0	Community	401	0	30-44 years	CD4 350-499	20110	1	3.7666667	Volutary	24	Kya Sands	1.9544127	Non-SA
672	FDC	None	35	11/07/1979	Female	Part time		Returned to reg care	Missing pickup altogether	NA	NA	NA	C07	No	20jan2014	27oct2015	0	0	Community	250	0	30-44 years	CD4<350	20482	1	24	Missing pickup altogether	27	Cosmo City	3.3272202	South Africa
673	FDC	None	26	23/03/1989	Female	Full time	665	Returned to reg care	2 consec late pickups	NA	NA	NA	C07		25jun2015		1	1	Community	665	0	18-29 years	CD4>=500	20472	1	6.9333334	Other rule violation	27	Cosmo City	2.5185764	South Africa
674	FDC	None	32	15/03/1983	Female	Full time		Returned to reg care	Missing pickup altogether	NA	NA	NA	W12	No	06aug2015	04aug2016	0	1	Clinic	262	0	30-44 years	CD4<350	20761	1	15.166667	Missing pickup altogether	12	Diepsloot	2.1481078	South Africa
675	FDC	None	44	14/01/1970	Female	Unemployed	1062						C08	No	20nov2014	15sep2016			Community	1062	1	30-44 years	CD4>=500	20712	0	23.166666	9	28	Diepsloot	1.2926184	South Africa
676	FDC	None	30	18/10/1986	Female	Unemployed	946						C03		02apr2015	08mar2016			Community	946	1	30-44 years	CD4>=500	20521	0	12.366667	9	23	Cosmo City	1.9061668	Non-SA
677	FDC	None	32	22/09/1982	Female	Full time	631	Returned to reg care	Pregnancy	NA	NA	NA	C12	No	06aug2015	24nov2016	1	1	Community	631	0	30-44 years	CD4>=500	20742	1	14.533334	Pregnancy	32	Diepsloot	2.0210443	South Africa
678	FDC	None	34	20/11/1980	Female	Full time	1014						C01	No	09jul2014	01mar2016			Community	1014	0	30-44 years	CD4>=500	20514	0	21.033333	9	21	Diepsloot	2.4374487	South Africa
679	FDC	None	39	30/11/1976	Female	Full time	739	Returned to reg care	Voluntary return	Club clashing with work	NA	NA	C12		15jun2015		1	1	Community	739	0	30-44 years	CD4>=500	20287	1	1.1	Volutary	32	Diepsloot	4.4759011	Non-SA
680	FDC	None	22	03/02/1990	Female	Unemployed	635						W09	No	10mar2015	25oct2016			Clinic	635	1	18-29 years	CD4>=500	20752	0	20.833334	9	9	Diepsloot	2.5114517	South Africa
681	FDC	None	28	17/06/1987	Female	Unemployed	303						C07	No	11nov2014	30aug2016			Community	303	1	18-29 years	CD4<350	20696	0	22.933332	9	27	Cosmo City	2.601372	South Africa
682	FDC	None	42	26/05/1973	Female	Full time	431						C07	No	27oct2015	30aug2016			Community	431	0	30-44 years	CD4 350-499	20696	0	11.266666	9	27	Cosmo City	1.6739585	Non-SA
683	FDC	None	40	25/11/1974	Female	Full time	834						W11	No	08may2015	10mar2017	0	0	Clinic	834	0	30-44 years	CD4>=500	20832	1	20.533333	9	11	Fourways	1.6467289	South Africa
684	FDC	None	45	06/06/1969	Male	Unemployed		Returned to reg care	Missing pickup altogether	NA	NA	NA	C01	No	04jun2015	10feb2016	1	1	Community	314	1	45 years+	CD4<350	20509	1	8.8666668	Missing pickup altogether	21	Diepsloot	1.9010963	Non-SA
685	FDC	None	53	21/07/1961	Male	Full time	638	Returned to reg care	Viral rebound	NA	NA	Any VL>400	W04	No	06aug2014	26may2015	1	1	Clinic	638	0	45 years+	CD4>=500	20240	1	9.9666662	Viral rebound	4	Kya Sands	3.1026015	South Africa
686	FDC	None	40	02/11/1974	Female	Part time	347						C01	No	08apr2015	01mar2016			Community	347	0	30-44 years	CD4<350	20514	0	11.933333	9	21	Diepsloot	1.863833	South Africa
687	FDC	None	39	24/04/1976	Female	Full time	628	Returned to reg care	2 consec late pickups	NA	NA	NA	W08	No	21nov2014	16sep2016	1	1	Clinic	628	0	30-44 years	CD4>=500	20717	1	22.299999	Other rule violation	8	Diepsloot	1.7472712	South Africa
688	FDC	HCTZ	33	09/07/1981	Male	Full time							W12	Yes	06aug2015	19jan2017			Clinic	434	0	30-44 years	CD4 350-499	20838	0	18.733334	9	12	Diepsloot	2.1254599	Non-SA
689	FDC	None	36	14/04/1978	Male	Full time	275						W10	No	06may2015	07dec2016			Clinic	275	0	30-44 years	CD4<350	20795	0	20.366667	9	10	Cosmo City	2.941117	South Africa
690	FDC	None	47	25/03/1967	Male	Full time	627						C01	No	04jun2015	01mar2016			Community	627	0	45 years+	CD4>=500	20514	0	10.033334	9	21	Diepsloot	1.2438661	South Africa
691	FDC	None	28	18/07/1986	Female	Full time	874	Returned to reg care	Voluntary return	Relocating to CapeTown	NA	NA	C11	No	08may2015	21oct2016	0	0	Community	874	0	18-29 years	CD4>=500	20766	1	18.333334	Volutary	31	Fourways	1.6392201	South Africa
692	FDC	None	36	20/03/1978	Male	Part time	406	Returned to reg care	Voluntary return		NA	NA	W12		02jun2015	19jan2017	1	1	Clinic	406	0	30-44 years	CD4 350-499	20283	1	1.4	Volutary	12	Diepsloot	3.07639	South Africa
693	FDC	None	28	27/12/1987	Female	Full time	468						W03	No	01sep2014	07mar2016			Clinic	468	0	18-29 years	CD4 350-499	20520	0	19.433332	9	3	Cosmo City	2.4072604	South Africa
694	FDC	None	33	27/09/1980	Female	Full time	605						C06	No	15oct2014	27jul2016			Community	605	0	30-44 years	CD4>=500	20662	0	22.700001	9	26	Diepsloot	1.8097439	South Africa
695	FDC	None	36	18/09/1977	Female	Full time	1288						W05	No	17jul2014	07jul2016	0	0	Clinic	1288	0	30-44 years	CD4>=500	20586	1	22.166666	9	5	Diepsloot	1.6875012	Non-SA
696	FDC	None	25	18/09/1988	Female	Unemployed	684	Returned to reg care	Missing pickup altogether	NA	NA	NA	C03	No	15jul2014	08mar2016	1	1	Community	684	1	18-29 years	CD4>=500	20482	1	18.766666	Missing pickup altogether	23	Cosmo City	1.2331862	South Africa
697	FDC	None	34	13/10/1981	Female	Full time		Returned to reg care	Other	NA	NA	NA	W12	Yes	25may2015	19jan2017	0	0	Clinic	270	0	30-44 years	CD4<350	20233	1	.1	Other rule violation	12	Diepsloot	2.0743623	South Africa
698	FDC	None	36	05/05/1978	Female	Full time	641						C09	Yes	11mar2015	26oct2016			Community	641	0	30-44 years	CD4>=500	20753	0	20.833334	9	29	Diepsloot	1.5237367	South Africa
699	FDC	None	27	19/12/1987	Female	Full time	931						W08	No	21nov2014	16sep2016			Clinic	931	0	18-29 years	CD4>=500	20713	0	23.166666	9	8	Diepsloot	2.1841326	South Africa
700	FDC	HCTZ	37	05/06/1976	Female	Part time	684	Returned to reg care	Missing pickup altogether	NA	NA	NA	C08	Yes	09oct2014	23jul2015	1	1	Community	684	0	30-44 years	CD4>=500	19927	1	9.3999996	Missing pickup altogether	28	Diepsloot	1.1372793	South Africa
701	FDC	None	29	29/09/1985	Female	Full time	118						W07	No	22sep2014	29aug2016			Clinic	118	0	18-29 years	CD4<350	20695	0	24	9	7	Cosmo City	1.504873	Non-SA
702	FDC	HCTZ	50	11/07/1964	Male	Full time	450						W06	No	14oct2014	26jul2016			Clinic	450	0	45 years+	CD4 350-499	20661	0	22.700001	9	6	Diepsloot	1.1792893	Non-SA
703	FDC	None	42	04/04/1972	Female	Full time							C09	No	14jan2015	26oct2016			Community	228	0	30-44 years	CD4<350	20753	0	22.700001	9	29	Diepsloot	2.1970668	South Africa
704	FDC	None	36	29/09/1979	Female	Full time	537	Returned to reg care	Missing pickup altogether	NA	NA	NA	C07		25jun2015		0	1	Community	537	0	30-44 years	CD4>=500	20345	1	2.7	Missing pickup altogether	27	Cosmo City	2.9277861	South Africa
705	FDC	None	53	06/03/1961	Male	Full time	208						W06	No	14oct2014	26jul2016			Clinic	208	0	45 years+	CD4<350	20661	0	22.700001	9	6	Diepsloot	1.6406426	South Africa
706	FDC	None	32	16/08/1982	Female	Full time		Returned to reg care	Missing pickup altogether	NA	NA	NA	W12	No	06aug2015	04aug2016	1	1	Clinic	1277	0	30-44 years	CD4>=500	20761	1	15.166667	Missing pickup altogether	12	Diepsloot	1.3111387	South Africa
707	FDC	None	29	10/08/1985	Female	Unemployed	266						C09	No	13may2015	26oct2016			Community	266	1	18-29 years	CD4<350	20753	0	18.733334	9	29	Diepsloot	2.6154864	South Africa
708	FDC	None	40	30/04/1974	Female	Full time	753						W04	No	06aug2014	25may2016			Clinic	753	0	30-44 years	CD4>=500	20599	0	22.933332	9	4	Kya Sands	1.8645792	South Africa
709	FDC	None	44	26/04/1971	Male	Unemployed	93						W09	No	27oct2015	25oct2016			Clinic	93	1	30-44 years	CD4<350	20752	0	13.133333	9	9	Diepsloot	2.0555139	South Africa
710	FDC	None	43	29/12/1971	Female	Full time	976	Returned to reg care	Missing pickup altogether	NA	NA	NA	W07	Yes	31aug2015	26oct2015	1	1	Clinic	976	0	30-44 years	CD4>=500	20403	1	2.4000001	Missing pickup altogether	7	Cosmo City	2.3700299	South Africa
711	FDC	None	36	22/02/1978	Male	Full time	199						C08	No	20nov2014	15sep2016			Community	199	0	30-44 years	CD4<350	20712	0	23.166666	9	28	Diepsloot	2.1871784	South Africa
712	FDC	None	38	03/05/1976	Female	Full time		Returned to reg care	2 consec late pickups	NA	NA	NA	C12	No	06aug2015	19jan2017	0	1	Community	784	0	30-44 years	CD4>=500	20839	1	17.766666	Other rule violation	32	Diepsloot	2.0659993	South Africa
713	FDC	None	37	26/08/1977	Female	Unemployed	439						C08	No	20nov2014	15sep2016			Community	439	1	30-44 years	CD4 350-499	20712	0	23.166666	9	28	Diepsloot	1.6371715	South Africa
714	FDC	None	36	04/01/1978	Female	Unemployed	639						W08	No	21nov2014	16sep2016			Clinic	639	1	30-44 years	CD4>=500	20713	0	23.166666	9	8	Diepsloot	1.8185641	South Africa
715	FDC	None	38	13/03/1975	Female	Full time	368						W06	No	16feb2016	26jul2016			Clinic	368	0	30-44 years	CD4 350-499	20661	0	6.3666668	9	6	Diepsloot	2.4629469	South Africa
716	FDC	None	25	31/08/1989	Female	Unemployed	428	Returned to reg care	Missing pickup altogether	NA	NA	NA	C04	No	22jul2015	16sep2015	0	0	Community	428	1	18-29 years	CD4 350-499	20599	1	10.266666	Missing pickup altogether	24	Kya Sands	3.3661389	South Africa
717	FDC	None	43	12/12/1970	Male	Full time	226						W05	No	06nov2014	07jul2016			Clinic	226	0	30-44 years	CD4<350	20642	0	21.299999	9	5	Diepsloot	2.1362448	South Africa
718	FDC	None	33	01/01/1981	Female	Unemployed	162	Returned to reg care	Missing pickup altogether	NA	NA	NA	C05	No	12sep2014	04sep2015	0	1	Community	162	1	30-44 years	CD4<350	20345	1	12.233334	Missing pickup altogether	25	Diepsloot	1.1769965	South Africa
719	FDC	None	39	24/09/1975	Male	Full time	329						C07	Yes	20jan2014	30aug2016			Community	329	0	30-44 years	CD4<350	20696	0	24	9	27	Cosmo City	1.6200565	South Africa
720	FDC	None	23	04/10/1990	Female	Unemployed	826	Returned to reg care	Missing pickup altogether	NA	NA	NA	W07	No	10nov2014	31aug2015	1	1	Clinic	826	1	18-29 years	CD4>=500	20345	1	10.266666	Missing pickup altogether	7	Cosmo City	3.876677	South Africa
721	FDC	None	53	19/04/1961	Female	Full time	312						W04	No	06aug2014	25may2016			Clinic	312	0	45 years+	CD4<350	20599	0	22.933332	9	4	Kya Sands	1.602942	South Africa
722	FDC	None	29	19/12/1984	Female	Full time	990						W05	No	11sep2014	07jul2016			Clinic	990	0	18-29 years	CD4>=500	20642	0	23.166666	9	5	Diepsloot	1.4780229	South Africa
723	FDC	None	29	28/03/1985	Female	Full time	1180						W11	No	08may2015	10mar2017			Clinic	1180	0	18-29 years	CD4>=500	20888	0	23.4	9	11	Fourways	2.1060338	South Africa
724	FDC	None	26	20/02/1989	Female	Full time	721						W12	No	06aug2015	19jan2017			Clinic	721	0	18-29 years	CD4>=500	20838	0	18.733334	9	12	Diepsloot	2.8863149	South Africa
725	FDC	None	46	02/03/1968	Male	Full time	278						C03	No	25nov2014	08mar2016			Community	278	0	45 years+	CD4<350	20521	0	16.633333	9	23	Cosmo City	1.9179629	Non-SA
726	FDC	None	31	13/05/1983	Male	Full time	466						W05	No	11sep2014	07jul2016			Clinic	466	0	30-44 years	CD4 350-499	20642	0	23.166666	9	5	Diepsloot	2.1374252	South Africa
727	FDC	None	27	09/01/1988	Male	Unemployed	297						W10	No	06may2015	07dec2016			Clinic	297	1	18-29 years	CD4<350	20795	0	20.366667	9	10	Cosmo City	1.6701267	Non-SA
728	FDC	None	34	24/09/1979	Female	Unemployed	874	Returned to reg care	Missing pickup altogether	NA	NA	NA	C08	No	20nov2014	17sep2015	1	1	Community	874	1	30-44 years	CD4>=500	20359	1	10.4	Missing pickup altogether	28	Diepsloot	1.2357246	South Africa
729	FDC	None	25	11/08/1988	Female	Full time	447						W06	No	14oct2014	26jul2016			Clinic	447	0	18-29 years	CD4 350-499	20661	0	22.700001	9	6	Diepsloot	1.4877384	South Africa
730	FDC	None	45	26/11/1969	Male	Full time	386	Returned to reg care	Missing pickup altogether	NA	NA	NA	W06	No	09dec2014	29sep2015	1	1	Clinic	386	0	45 years+	CD4 350-499	20373	1	10.233334	Missing pickup altogether	6	Diepsloot	1.649488	South Africa
731	FDC	None	36	04/06/1977	Female	Part time	310						C06	No	20aug2014	27jul2016			Community	310	0	30-44 years	CD4<350	20662	0	24	9	26	Diepsloot	3.1342795	South Africa
732	FDC	None	29	02/05/1986	Male	Full time							C12	No	06aug2015	19jan2017			Community	344	0	18-29 years	CD4<350	20838	0	18.733334	9	32	Diepsloot	1.5740227	South Africa
733	FDC	None	43	04/06/1972	Female	Full time	353	Returned to reg care	Pregnancy	NA	NA	NA	C10		10mar2016	05may2016	1	1	Community	353	0	30-44 years	CD4 350-499	20523	1	.1	Pregnancy	30	Cosmo City	1.7929081	Non-SA
734	FDC	None	28	15/12/1986	Female	Full time	525						W09	No	12may2015	25oct2016			Clinic	525	0	18-29 years	CD4>=500	20752	0	18.733334	9	9	Diepsloot	2.6578147	South Africa
735	FDC	None	33	14/09/1981	Female	Full time	409						C09	No	11mar2015	26oct2016			Community	409	0	30-44 years	CD4 350-499	20753	0	20.833334	9	29	Diepsloot	2.5986218	South Africa
736	FDC	None	37	09/10/1978	Male	Full time	274						C01	No	04jun2015	01mar2016			Community	274	0	30-44 years	CD4<350	20514	0	10.033334	9	21	Diepsloot	2.5345759	South Africa
737	FDC	None	31	04/10/1984	Female	Full time	346						W12	No	06aug2015	19jan2017			Clinic	346	0	30-44 years	CD4<350	20838	0	18.733334	9	12	Diepsloot	1.9835489	South Africa
738	FDC	None	29	22/07/1985	Male	Full time	579						C08	No	20nov2014	15sep2016			Community	579	0	18-29 years	CD4>=500	20712	0	23.166666	9	28	Diepsloot	1.3946692	South Africa
739	FDC	None	32	03/01/1983	Female	Full time	822	Returned to reg care	Missing pickup altogether	NA	NA	NA	C12	No	06aug2015	19jan2017	1	1	Community	822	0	30-44 years	CD4>=500	20403	1	3.2333333	Missing pickup altogether	32	Diepsloot	2.5228906	South Africa
740	FDC	None	21	26/01/1994	Female	Unemployed	466	Returned to reg care	Missing pickup altogether	NA	NA	NA	C02		07apr2015	26jul2016	0	1	Community	466	1	18-29 years	CD4 350-499	20249	1	2.1333334	Missing pickup altogether	22	Diepsloot	2.0384638	South Africa
741	FDC	None	34	13/04/1979	Female	Full time	860						W08	No	21nov2014	16sep2016			Clinic	860	0	30-44 years	CD4>=500	20713	0	23.166666	9	8	Diepsloot	1.90642	South Africa
742	FDC	None	36	09/05/1978	Male	Full time	315						W02	No	25may2015	14mar2016	0	0	Clinic	315	0	30-44 years	CD4<350	20485	1	8.3999996	9	2	Diepsloot	3.4521418	South Africa
743	FDC	None	49	16/05/1965	Male	Full time	218	Returned to reg care	Missing pickup altogether	NA	NA	NA	C08	No	20nov2014	05feb2015	1	1	Community	218	0	45 years+	CD4<350	20135	1	2.9333334	Missing pickup altogether	28	Diepsloot	2.1664646	Non-SA
744	FDC	None	44	13/03/1970	Male	Full time	389	Returned to reg care	Missing pickup altogether	NA	NA	NA	W01	No	04jun2015	01mar2016	1	1	Clinic	389	0	30-44 years	CD4 350-499	20522	1	9.3000002	Missing pickup altogether	1	Diepsloot	2.6180687	South Africa
745	FDC	None	44	08/02/1972	Female	Unemployed	297						C11	No	07mar2015	10mar2017			Community	297	1	30-44 years	CD4<350	20888	0	24	9	31	Fourways	2.9525385	Non-SA
746	FDC	None	34	29/04/1981	Male	Unemployed	380						C08	No	23jul2015	15sep2016			Community	380	1	30-44 years	CD4 350-499	20712	0	15	9	28	Diepsloot	1.5965379	South Africa
747	FDC	HCTZ	46	27/07/1967	Male	Full time		Returned to reg care	2 consec late pickups	NA	NA	NA	W12	Yes	25may2015	19jan2017	1	1	Clinic	419	0	45 years+	CD4 350-499	20374	1	4.6999998	Other rule violation	12	Diepsloot	2.8016019	South Africa
748	FDC	None	39	24/05/1974	Male	Full time	154	Returned to reg care	Missing pickup altogether	NA	NA	NA	C10	No	07may2015	07may2015	1	1	Community	154	0	30-44 years	CD4<350	20123	1	8.9333334	Missing pickup altogether	30	Cosmo City	2.0649276	South Africa
749	AZT, 3TC, EFV	None	36	20/10/1977	Female	Full time	488	Returned to reg care	Missing pickup altogether	NA	NA	NA	W03	No	14jul2014	06oct2014	1	1	Clinic	488	0	30-44 years	CD4 350-499	20009	1	3.0333333	Missing pickup altogether	3	Cosmo City	1.6701088	South Africa
750	FDC	None	31	26/03/1984	Female	Full time		Returned to reg care	2 consec late pickups	NA	NA	NA	C05	No	10jul2015	18mar2016	0	0	Community	595	0	30-44 years	CD4>=500	20531	1	8.3999996	Other rule violation	25	Diepsloot	2.2447326	South Africa
751	FDC	None	37	10/12/1976	Male	Full time	205						W09	No	13jan2015	25oct2016			Clinic	205	0	30-44 years	CD4<350	20752	0	22.700001	9	9	Diepsloot	2.9771521	South Africa
752	FDC	None	27	10/10/1986	Female	Full time	79						W08	No	10oct2014	01apr2016			Clinic	79	0	18-29 years	CD4<350	20545	0	18.966667	9	8	Diepsloot	2.6311555	South Africa
753	FDC	None	29	18/06/1985	Female	Unemployed	803						W08	No	10apr2015	22jul2016			Clinic	803	1	18-29 years	CD4>=500	20657	0	16.633333	9	8	Diepsloot	2.3578403	Non-SA
754	FDC	None	26	16/05/1989	Male	Unemployed	600	Returned to reg care	Missing pickup altogether	NA	NA	NA	C10	No	07may2015	08dec2016	1	1	Community	600	1	18-29 years	CD4>=500	20636	1	14.033334	Missing pickup altogether	30	Cosmo City	1.9424119	South Africa
755	FDC	None	41	04/04/1974	Male	Part time		Returned to reg care	Voluntary return	club days not ok for him (work)	NA	NA	W12	No	12jun2015	19jan2017	0	0	Clinic	642	0	30-44 years	CD4>=500	20276	1	.83333331	Volutary	12	Diepsloot	1.8287126	South Africa
756	FDC	None	35	20/09/1979	Female	Full time	405						W07	No	10nov2014	29aug2016			Clinic	405	0	30-44 years	CD4 350-499	20695	0	22.933332	9	7	Cosmo City	2.9279578	South Africa
757	FDC	None	27	08/05/1987	Male	Full time	200	Returned to reg care	Missing pickup altogether	NA	NA	NA	C04	No	23apr2015		0	0	Community	200	0	18-29 years	CD4<350	20290	1	2.9666667	Missing pickup altogether	24	Kya Sands	2.3434911	South Africa
758	FDC	None	34	05/07/1980	Female	Full time	564						C11	No	08may2015	10mar2017	0	0	Community	564	0	30-44 years	CD4>=500	20832	1	20.533333	9	31	Fourways	2.2546694	South Africa
759	FDC	None	38	22/08/1976	Female	Full time	492	Returned to reg care	Missing pickup altogether	NA	NA	NA	W12	No	06aug2015	04aug2016	1	1	Clinic	492	0	30-44 years	CD4 350-499	20704	1	13.266666	Missing pickup altogether	12	Diepsloot	1.5382907	South Africa
760	FDC	None	34	12/12/1979	Male	Full time	338						W08	No	21nov2014	24jul2015			Clinic	338	0	30-44 years	CD4<350	20293	0	9.166667	9	8	Diepsloot	2.6458066	South Africa
761	FDC	None	39	27/07/2074	Female	Part time	255	Returned to reg care	Missing pickup altogether	NA	NA	NA	C05	No	18jul2014	08jul2016	1	1	Community	255	0	30-44 years	CD4<350	20482	1	18.666666	Missing pickup altogether	25	Diepsloot	1.7204366	South Africa
762	AZT, 3TC, EFV	None	29	01/06/1985	Male	Full time	226						C09	No	08jul2015	26oct2016			Community	226	0	18-29 years	CD4<350	20753	0	16.866667	9	29	Diepsloot	1.3722246	South Africa
763	FDC	None	37	03/03/1978	Female	Full time	348						W09	No	10mar2015	25oct2016			Clinic	348	0	30-44 years	CD4<350	20752	0	20.833334	9	9	Diepsloot	3.1478922	South Africa
764	FDC	None	34	07/08/1981	Female	Full time							W11	No	08may2015	10mar2017			Clinic	315	0	30-44 years	CD4<350	20888	0	23.4	9	11	Fourways	1.7939485	South Africa
765	FDC	None	53	07/06/1962	Male	Part time	292						W12	No	06aug2015	19jan2017			Clinic	292	0	45 years+	CD4<350	20838	0	18.733334	9	12	Diepsloot	2.0312212	South Africa
766	FDC	None	38	19/02/1977	Female	Full time	265						C03	No	05may2015	08mar2016			Community	265	0	30-44 years	CD4<350	20521	0	11.266666	9	23	Cosmo City	2.088856	South Africa
767	FDC	None	50	06/12/1964	Male	Full time	233						C11	No	28aug2015	10mar2017	0	0	Community	233	0	45 years+	CD4<350	20832	1	16.799999	9	31	Fourways	1.6884691	South Africa
768	FDC	None	42	17/01/1973	Male	Full time	232	Returned to reg care	Missing pickup altogether	NA	NA	NA	C09	No	13may2015	26jun2016	1	1	Community	232	0	30-44 years	CD4<350	20642	1	14.033334	Missing pickup altogether	29	Diepsloot	1.9267299	South Africa
769	FDC	None	35	27/03/1980	Male	Full time	306	Returned to reg care	Missing pickup altogether	NA	NA	NA	W11	No	08may2015	15jan2016	0	1	Clinic	306	0	30-44 years	CD4<350	20391	1	5.8333335	Missing pickup altogether	11	Fourways	2.3843443	South Africa
770	FDC	None	34	02/10/1980	Male	Full time							C09	No	13may2015	24aug2016			Community	254	0	30-44 years	CD4<350	20690	0	16.633333	9	29	Diepsloot	1.9494561	South Africa
771	FDC	None	40	25/02/1975	Female	Full time	554						C11	No	03jul2015	10mar2017			Community	554	0	30-44 years	CD4>=500	20888	0	21.533333	9	31	Fourways	1.5619391	South Africa
772	TFV, 3TC, NVP	None	32	29/09/1982	Female	Full time	634	Transferred out	NA	NA	NA	NA	C08	No	03oct2014		0	0	Community	634	0	30-44 years	CD4>=500	20135	1	4.5333333	Volutary	28	Diepsloot	1.3918177	South Africa
773	FDC	None	30	12/12/1985	Male	Full time	267						C02	No	26may2015	15mar2016			Community	267	0	30-44 years	CD4<350	20528	0	10.8	9	22	Diepsloot	1.7534249	South Africa
774	FDC	None	33	01/12/1981	Male	Unemployed	499	Returned to reg care	Missing pickup altogether	NA	NA	NA	C04	No	23apr2015		1	1	Community	499	1	30-44 years	CD4 350-499	20095	1	8.4666672	Missing pickup altogether	24	Kya Sands	1.9375885	South Africa
775	FDC	None	34	09/12/1980	Male	Part time	199						C01	No	13apr2015	01mar2016			Community	199	0	30-44 years	CD4<350	20514	0	11.766666	9	21	Diepsloot	3.2208321	South Africa
